# Supplementary material for: Resilience or hope? Incremental and convergent validity of the resilience scale for adults (RSA) and the Herth hope scale (HHS) in the prediction of anxiety and depression
Source: BMC Psychol. 2017 Oct 27;5:36. doi: 10.1186/s40359-017-0205-0 (PMC5659010; doi:10.1186/s40359-017-0205-0)
Supplement: Additional file 1: — The file has the complete information of all the variables studied. The names and description of the eighteen variables. (CSV 105 kb) [file 40359_2017_205_MOESM1_ESM.csv]

0	28	4	3	2,83333333333333	2,5	3,33333333333333	2,5	3,57142857142857	4,25	3,3	3,46666666666667	3,4	2,18181818181818	4	2,83333333333333	2,4	2,40909090909091
1	19	3	0	2,83333333333333	3,5	3,66666666666667	4	4,71428571428571	5	2,7	3,33333333333333	3,08	2,54545454545455	3,33333333333333	2,5	2,4	2,5
0	19	3	4	2	1,5	4,33333333333333	3,5	4,28571428571429	4	2,2	3,13333333333333	2,76	1,90909090909091	4	2,66666666666667	2,2	2,18181818181818
0	26	3	8	3,5	5,5	3,5	5,5	6	3	2,4	3,26666666666667	2,92	2,36363636363636	3	2,33333333333333	3,4	2,59090909090909
0		3	1	3,5	4,25	2,83333333333333	5	4,42857142857143	4,5	2,8	1,73333333333333	2,16	2,72727272727273	2,83333333333333	3,33333333333333	3	2,95454545454545
0	20	3	0	2,33333333333333	5,25	6,16666666666667	6,66666666666667	6,42857142857143	3,5	2,4	2,4	2,4	3,36363636363636	1,83333333333333	4	4	3,68181818181818
1	19	3	1	3,83333333333333	3,5	5,16666666666667	5,16666666666667	4,28571428571429	4,25	2,7	2,13333333333333	2,36	3,27272727272727	3,16666666666667	2,83333333333333	2,6	3
1	21	3	3	2,16666666666667	2,5	4,33333333333333	4	4,57142857142857	3,75	2,7	2,6	2,64	1,63636363636364	3	3,33333333333333	1,8	2,13636363636364
1	20	3	3	5	5,25	6	3	5,71428571428571	5,5	2,6	2,06666666666667	2,28	3	2,33333333333333	3,66666666666667	3	3,18181818181818
0	21	3	4	3,66666666666667	3,25	5,16666666666667	4,83333333333333	4,42857142857143	5,5	3,6	1,93333333333333	2,6	3,09090909090909	3	3,66666666666667	3	3,22727272727273
1	26	3	4	4,33333333333333	4,25	3,66666666666667	5	5	3,25	3	2,53333333333333	2,72	2,63636363636364	3	2,83333333333333	2,2	2,59090909090909
0	22	3	6	5,83333333333333	2,75	4,83333333333333	6	5	3,25	2,4	1,93333333333333	2,12	3,09090909090909	2,83333333333333	3,66666666666667	3,4	3,31818181818182
0	37	4	6	3,5	3,25	4,33333333333333	5,83333333333333	6,42857142857143	6,25	2,7	2,53333333333333	2,6	2,90909090909091	2,16666666666667	4	4	3,45454545454545
0	30	4	7	4,5	4,5	4,66666666666667	4,16666666666667	6,57142857142857	5,5	2,5	2,06666666666667	2,24	3,54545454545455	2,66666666666667	3,83333333333333	4	3,72727272727273
1	35	2	8	5,5	6,5	4,5	5,16666666666667	3,85714285714286	6,5	2,7	2,13333333333333	2,36	3,54545454545455	3,33333333333333	4	3	3,54545454545455
0	20	3	10	2,66666666666667	2,25	6	4,5	4,28571428571429	3,75	2,2	2,86666666666667	2,6	3	3,33333333333333	3,16666666666667	2,8	3
1	19	3	4	4,16666666666667	5	4,33333333333333	6,33333333333333	5,57142857142857	6,25	2	1,8	1,88	3,09090909090909	1,5	3,66666666666667	3,4	3,31818181818182
0	21	3	1	5,33333333333333	4,75	5,33333333333333	5,83333333333333	5,57142857142857	3,75	2,2	1,53333333333333	1,8	3,45454545454545	2	3	3,6	3,36363636363636
1	21	3	1	4,66666666666667	4	5,5	6,33333333333333	6,71428571428571	3,75	2,3	1,46666666666667	1,8	3,54545454545455	1,83333333333333	3,83333333333333	4	3,72727272727273
1	20	3	5	4,33333333333333	4,25	4,5	5,5	6,28571428571429	4,75	2,8	2,66666666666667	2,72	3,09090909090909	2,66666666666667	4	2,8	3,27272727272727
0	27	3	1	5	4,25	4	3,66666666666667	5,14285714285714	4,25	1,5	1,66666666666667	1,6	3,27272727272727	2	4	3,2	3,45454545454545
1	28	4	1	6,33333333333333	6,75	6,66666666666667	5,83333333333333	6,71428571428571	7	1,1	1,46666666666667	1,32	3,81818181818182	1,5	4	4	3,90909090909091
0	23	3	2	5,66666666666667	5,75	5,16666666666667	4,66666666666667	6,14285714285714	4	1,2	1,13333333333333	1,16	3,45454545454545	1,83333333333333	3,33333333333333	3,8	3,5
1	20	3	2	6,16666666666667	6,5	5,16666666666667	5,5	6,14285714285714	6	1,2	1,06666666666667	1,12	3,90909090909091	1,5	4	3,6	3,86363636363636
1	29	4	2	6,33333333333333	6,5	4,5	7	5,28571428571429	5,5	1,4	1,4	1,4	4	1,83333333333333	4	4	4
1	51		8	6,83333333333333	4,25	6	7	7	4,25	1,4	1,26666666666667	1,32	3,90909090909091	1,66666666666667	4	4	3,95454545454545
1	52	2	9	6,66666666666667	2,5	7	7	7	6,25	1,4	1,53333333333333	1,48	3,90909090909091	2	4	3,6	3,86363636363636
0	20	3	4	3,5	2,75	5,5	4,33333333333333	5,28571428571429	3	2,6	2	2,24	2,72727272727273	3	2,5	3,8	2,90909090909091
1	51	1	6	7	4	4	5	5,14285714285714	6	1,5	1,86666666666667	1,72	2,63636363636364	1,33333333333333	2,83333333333333	2,8	2,72727272727273
0	20	3	0	4,33333333333333	4,75	4,83333333333333	4,5	4,42857142857143	5,75	1	1,13333333333333	1,08	3,72727272727273	2,33333333333333	4	3	3,63636363636364
1	29	3	0	5,33333333333333	4,5	4,83333333333333	6,33333333333333	6,57142857142857	4,75	1	1,26666666666667	1,16	3,27272727272727	1,5	3,33333333333333	3,8	3,40909090909091
0	20	3	1	6,33333333333333	5,75	6	5,66666666666667	6,28571428571429	5,75	1	1,06666666666667	1,04	3,90909090909091	1	4	4	3,95454545454545
1	28	4	1	6,33333333333333	6,25	6,16666666666667	5,33333333333333	6,14285714285714	6,25	1	1	1	4	1,33333333333333	4	4	4
1	60		1	5,5	5,25	4,66666666666667	5,66666666666667	6,71428571428571	6	1,2	1,2	1,2	3,81818181818182	1,66666666666667	3,83333333333333	3,8	3,81818181818182
0	20	3	2	5,83333333333333	5,75	5,33333333333333	4	6,14285714285714	6,25	1,1	1,6	1,4	3,63636363636364	2	4	3,2	3,63636363636364
0	22	3	2	4,83333333333333	5,75	6	6,83333333333333	6,57142857142857	6,75	1,4	1,06666666666667	1,2	3,72727272727273	1	4	3,8	3,81818181818182
0	29	4	2	5,5	5,5	4,5	5	4,28571428571429	3,5	1,1	1,33333333333333	1,24	3,81818181818182	1,16666666666667	3,66666666666667	3	3,59090909090909
1	55	1	2	6,83333333333333	6,75	5,83333333333333	6,5	6,85714285714286	6,5	1,2	1,33333333333333	1,28	4	1,5	4	4	4
0	48	1	2	5,83333333333333	1,75	5,16666666666667	5,66666666666667	6	6	1,4	1,66666666666667	1,56	3,27272727272727	2,5	2,66666666666667	3	3,04545454545455
1	31		3	4,66666666666667	4,25	3,83333333333333	4,33333333333333	4	5,5	1,7	2	1,88	3,45454545454545	2,66666666666667	3,66666666666667	3,8	3,59090909090909
1	22	3	4	5	5,25	6	5,5	6	5,25	1,3	1,2	1,24	3,63636363636364	1,5	4	4	3,81818181818182
0	40	4	5	5,66666666666667	3,5	4	4,83333333333333	4,14285714285714	4,75	1,5	2,06666666666667	1,84	3,81818181818182	2,66666666666667	3,33333333333333	3	3,5
1	27	4	7	5,66666666666667	5	5,16666666666667	6,5	6,85714285714286	6,25	1,6	1,53333333333333	1,56	4	1,83333333333333	4	4	4
1	53	3	8	6,16666666666667	5	6,5	6	7	7	1,4	1,73333333333333	1,6	3,72727272727273	2,5	3,33333333333333	3,8	3,63636363636364
1	51	2	9	5,5	5	5,83333333333333	4,16666666666667	4,85714285714286	5,25	1,5	1,73333333333333	1,64	3,36363636363636	1,83333333333333	3	3,6	3,31818181818182
1	21	3	2	4,83333333333333	6	6,83333333333333	6,5	6,85714285714286	5,5	2	1,26666666666667	1,56	3,90909090909091	2,5	3,83333333333333	4	3,90909090909091
1	19	3	2	2,66666666666667	5	5,5	6,16666666666667	6,14285714285714	6	2,1	1,86666666666667	1,96	2,45454545454545	1,66666666666667	3	3,4	2,81818181818182
1	22	3	3	3,83333333333333	4,5	3,33333333333333	2,66666666666667	6	4,75	1,8	2,4	2,16	3,09090909090909	2,66666666666667	3,66666666666667	2,2	3,04545454545455
1	19	3	4	5,33333333333333	3,5	5,83333333333333	3,66666666666667	6	4,5	2	1,6	1,76	3,90909090909091	2,16666666666667	3,66666666666667	4	3,86363636363636
1	23	3	4	5,33333333333333	4,25	4	5,66666666666667	5,85714285714286	3,75	2	2,26666666666667	2,16	3,90909090909091	3,5	4	3,8	3,90909090909091
1	56	4	4	4	6,25	4,83333333333333	6,83333333333333	6,42857142857143	6,25	1,9	1,33333333333333	1,56	3,81818181818182	2,33333333333333	4	4	3,90909090909091
1	37		11	5,16666666666667	4,5	5,16666666666667	4	6	4,25	1,7	2,13333333333333	1,96	4	3	3,83333333333333	3,6	3,86363636363636
0		3	0	6	5,25	5	5,83333333333333	6	6	1	1,26666666666667	1,16	3,81818181818182	1	4	3,6	3,81818181818182
1		4	0	4,83333333333333	4,25	4,5	7	6,71428571428571	4,25	1,1	1,26666666666667	1,2	3,54545454545455	2	4	4	3,77272727272727
0	19	3	0	5	5,5	3,83333333333333	5	5,28571428571429	5,75	1,3	1,2	1,24	2,90909090909091	1,66666666666667	3,33333333333333	3,2	3,09090909090909
0	19	3	0	5,66666666666667	5,5	5,33333333333333	5,16666666666667	5,71428571428571	5,25	1,4	1,33333333333333	1,36	4	1,33333333333333	3,33333333333333	4	3,81818181818182
0	23	3	0	5	5,5	5,83333333333333	4,33333333333333	6	4,25	1,4	1,53333333333333	1,48	3,18181818181818	2	3,83333333333333	3,4	3,40909090909091
0	24	3	0	4,66666666666667	3,5	4,33333333333333	4,33333333333333	4,85714285714286	5,5	1,1	1,2	1,16	4	2,16666666666667	4	3,8	3,95454545454545
0	20	3	0	4,66666666666667	4,25	5	4,16666666666667	5,28571428571429	4,5	1,3	1,33333333333333	1,32	3	1,66666666666667	3,5	3,4	3,22727272727273
0	21	3	0	5,83333333333333	5,75	3,33333333333333	4,5	4,85714285714286	4,75	1,2	1,33333333333333	1,28	2,81818181818182	1,66666666666667	2,83333333333333	3,2	2,90909090909091
0	20	3	0	6	6	6	6,5	6,42857142857143	5,75	1,1	1	1,04	4	1,5	4	4	4
0	22	3	0	5,83333333333333	5,75	5,33333333333333	5,5	5,57142857142857	4,5	1,1	1,06666666666667	1,08	3,54545454545455	2	3,5	3,4	3,5
1	18	3	0	4,33333333333333	5,25	6,16666666666667	4,66666666666667	6,28571428571429	3	1,4	1,46666666666667	1,44	3,63636363636364	1,33333333333333	4	3,8	3,77272727272727
1	20	3	0	6,66666666666667	5,25	6	6,66666666666667	6,28571428571429	5	1,3	1,2	1,24	4	1,33333333333333	3,66666666666667	4	3,90909090909091
1	23	3	0	5	4,75	4,66666666666667	6,16666666666667	6,57142857142857	6,25	1,2	1,06666666666667	1,12	3,63636363636364	1,5	4	4	3,81818181818182
1	20	3	0	5,66666666666667	4,75	6,33333333333333	4,83333333333333	6,28571428571429	5,75	1,4	1,13333333333333	1,24	3,36363636363636	1,5	3,83333333333333	3,8	3,59090909090909
1	25	3	0	4,5	5,25	6	4	6,14285714285714	4,25	1,3	1,06666666666667	1,16	4	1,5	4	3,8	3,95454545454545
1	19	3	0	6,16666666666667	6	6,33333333333333	6,66666666666667	6,57142857142857	6	1,2	1,13333333333333	1,16	3,81818181818182	1,5	4	4	3,90909090909091
1	23	3	0	5,66666666666667	5,75	7	5,83333333333333	5,85714285714286	4,75	1,1	1,26666666666667	1,2	3,27272727272727	1,66666666666667	3,83333333333333	3,8	3,54545454545455
1	20	3	0	6,16666666666667	5,5	4	6,5	6,71428571428571	6,25	1,1	1,2	1,16	3,90909090909091	1,66666666666667	3,83333333333333	3,8	3,86363636363636
1	18	3	0	4,66666666666667	5,25	6,66666666666667	6,66666666666667	7	4,75	1,3	1,13333333333333	1,2	3	1,5	3,83333333333333	3,8	3,40909090909091
1	19	3	0	5,66666666666667	6	6,66666666666667	6,83333333333333	6,85714285714286	6,25	1,1	1,06666666666667	1,08	3,72727272727273	1,33333333333333	3,83333333333333	4	3,81818181818182
1	20	3	0	5	6	5,66666666666667	5	5,85714285714286	4	1,4	1,46666666666667	1,44	3,72727272727273	2,5	4	3,4	3,72727272727273
0	19	3	0	5,16666666666667	5,5	4,5	6,66666666666667	6,42857142857143	5,5	1	1,2	1,12	3,54545454545455	2,16666666666667	4	3,8	3,72727272727273
0	21	3	0	7	7	6	7	7	7	1,3	1	1,12	3,72727272727273	1	4	4	3,86363636363636
1	21	3	0	6,83333333333333	6	6,83333333333333	6,16666666666667	7	5	1,3	1,13333333333333	1,2	3,90909090909091	2,16666666666667	3,83333333333333	4	3,90909090909091
1	22	3	0	5,5	5,75	6	6,16666666666667	6,28571428571429	5,25	1,1	1,6	1,4	3,81818181818182	2,16666666666667	4	4	3,90909090909091
0	27	3	0	3,66666666666667	4,25	3,5	3,83333333333333	4,57142857142857	4	1,6	1,53333333333333	1,56	2,90909090909091	2,66666666666667	2,66666666666667	3	2,86363636363636
1	30	3	0	6,83333333333333	5,75	6,83333333333333	7	7	6,5	1,3	1,06666666666667	1,16	4	1,5	4	4	4
0	35	0	0	5,5	6,75	4	6,5	6	6,25	1,2	1,46666666666667	1,36	2,72727272727273	1,16666666666667	2,66666666666667	1,6	2,45454545454545
1		3	1	5,33333333333333	3	3,83333333333333	6,33333333333333	6,14285714285714	4	1,3	1,46666666666667	1,4	3,45454545454545	2,83333333333333	3,5	3,8	3,54545454545455
0		4	1	5,5	5,75	5,66666666666667	3,66666666666667	6	5,5	1,6	1,6	1,6	3,45454545454545	2,16666666666667	3,66666666666667	3,8	3,59090909090909
1	23	2	1	5	2,5	4,33333333333333	5	5,28571428571429	3,75	1,1	1,26666666666667	1,2	3,09090909090909	2	2,83333333333333	2,6	2,90909090909091
1	22	3	1	5,83333333333333	5,75	6,66666666666667	6,83333333333333	7	4	1,5	1,4	1,44	4	2,33333333333333	4	4	4
0	20	3	1	5,16666666666667	5	3,5	4,83333333333333	5,14285714285714	4,75	1,5	1,6	1,56	3,63636363636364	2,33333333333333	3,16666666666667	3,6	3,5
0	19	3	1	4,66666666666667	5	5,16666666666667	6,16666666666667	6,28571428571429	4	1,4	1,26666666666667	1,32	3,54545454545455	1,66666666666667	4	3,6	3,68181818181818
0	21	3	1	4,83333333333333	5,5	4,5	5,83333333333333	5,42857142857143	4,75	1	1	1	3	1,66666666666667	3,16666666666667	3,2	3,09090909090909
0	23	3	1	4,83333333333333	5,25	5,83333333333333	6,33333333333333	6,42857142857143	5,25	1,3	1,26666666666667	1,28	3,45454545454545	1,66666666666667	3,83333333333333	4	3,68181818181818
0	22	3	1	4,83333333333333	4	2,66666666666667	5,33333333333333	4,42857142857143	5,25	1,6	1,73333333333333	1,68	2,90909090909091	1,83333333333333	3,66666666666667	2,6	3,04545454545455
0	20	3	1	5,5	5,25	4,5	6,66666666666667	6,42857142857143	5,25	1,2	1,4	1,32	3,90909090909091	1,5	3,83333333333333	3,6	3,81818181818182
0	19	3	1	5,5	4,5	5,33333333333333	4,16666666666667	5,28571428571429	3	1,1	1,2	1,16	2,72727272727273	1,5	2,83333333333333	3,2	2,86363636363636
0	20	3	1	5	6	3,33333333333333	2,83333333333333	5,57142857142857	2,75	1,4	1,26666666666667	1,32	3,36363636363636	1,5	3,16666666666667	3,6	3,36363636363636
0	20	3	1	5,5	5,25	5,16666666666667	6,5	5,71428571428571	5,25	1,1	1,06666666666667	1,08	3,45454545454545	1,33333333333333	3,16666666666667	3,4	3,36363636363636
0	19	3	1	5,5	5,75	5,16666666666667	6,33333333333333	5,57142857142857	5	1,3	1,53333333333333	1,44	3,81818181818182	1,66666666666667	4	3,4	3,77272727272727
0	23	3	1	5	6,5	6,16666666666667	5,33333333333333	6,71428571428571	6,25	1,7	1,06666666666667	1,32	3,63636363636364	1,33333333333333	4	4	3,81818181818182
0	21	3	1	6,33333333333333	6	5,16666666666667	5	5,14285714285714	5,5	1,1	1,26666666666667	1,2	3,63636363636364	1	4	3,2	3,63636363636364
0	20	3	1	4,5	4,25	4	3,83333333333333	4,28571428571429	3,5	1,6	1,33333333333333	1,44	3	1,5	3	3	3
0	25	3	1	5,16666666666667	5,25	4,83333333333333	6	5,57142857142857	5,5	1	1,06666666666667	1,04	4	1,66666666666667	4	4	4
1	21	3	1	6,33333333333333	6,5	6,33333333333333	5,33333333333333	6,85714285714286	5,5	1,3	1,06666666666667	1,16	3,72727272727273	2,66666666666667	3,5	3,2	3,54545454545455
1	21	3	1	4,66666666666667	5	5,66666666666667	5,66666666666667	6,42857142857143	5	1,4	1,53333333333333	1,48	3,90909090909091	2,33333333333333	3,83333333333333	4	3,90909090909091
1	22	3	1	6,5	6	6,33333333333333	5,83333333333333	6,57142857142857	3,5	1,4	1,06666666666667	1,2	3,90909090909091	1,66666666666667	4	4	3,95454545454545
1	23	3	1	6	5,75	6,16666666666667	7	6,71428571428571	6,75	1,4	1,26666666666667	1,32	3,90909090909091	1,16666666666667	4	3,8	3,90909090909091
1	24	3	1	5,5	4	6	2,83333333333333	6,71428571428571	6,75	1,3	1,2	1,24	3,72727272727273	1,83333333333333	4	4	3,86363636363636
1	20	3	1	6,5	5,75	5,33333333333333	5,33333333333333	7	6,75	1,2	1,13333333333333	1,16	3,90909090909091	1,16666666666667	4	3,4	3,81818181818182
1	21	3	1	5	5,25	6,16666666666667	6,66666666666667	6,42857142857143	4,25	1,4	1,26666666666667	1,32	3	1,83333333333333	3,83333333333333	3,6	3,36363636363636
1	22	3	1	4,83333333333333	6,5	6	6,33333333333333	6,71428571428571	7	1,1	1,2	1,16	4	1,5	4	3,4	3,86363636363636
1	20	3	1	4,83333333333333	5,5	4,83333333333333	6,5	6,71428571428571	5,25	1,4	1	1,16	3,45454545454545	1,5	3,83333333333333	3,8	3,63636363636364
1	20	3	1	4,5	5,5	4,16666666666667	6,16666666666667	6,14285714285714	4,75	1,4	1,26666666666667	1,32	3,18181818181818	2	3,5	3,2	3,27272727272727
1	19	3	1	6,16666666666667	6	5,5	6,66666666666667	6,85714285714286	5	1,2	1,13333333333333	1,16	3,90909090909091	1,16666666666667	4	4	3,95454545454545
1	20	3	1	4,33333333333333	4,5	3,66666666666667	5,33333333333333	4,14285714285714	3,5	1,9	1,53333333333333	1,68	3	2,5	3,5	3,2	3,18181818181818
1	22	3	1	6,5	6	5,33333333333333	6,66666666666667	6,28571428571429	5,75	1,4	1,26666666666667	1,32	3,90909090909091	1	4	4	3,95454545454545
1	21	3	1	5,33333333333333	5	4	3,5	5,57142857142857	5,25	1,2	1,53333333333333	1,4	2,81818181818182	1,33333333333333	4	3,4	3,27272727272727
1	20	3	1	4,33333333333333	5,75	4,83333333333333	5,16666666666667	6,71428571428571	5,5	1,2	1,33333333333333	1,28	3,90909090909091	1,16666666666667	3,83333333333333	4	3,90909090909091
1	19	3	1	3,5	4,25	3,33333333333333	4,16666666666667	4,14285714285714	2,75	1,5	1,46666666666667	1,48	3,09090909090909	2	2,83333333333333	2,6	2,90909090909091
1	20	3	1	5,33333333333333	5,25	6,33333333333333	5,83333333333333	6	5	1,5	1,2	1,32	3,54545454545455	1,16666666666667	3,83333333333333	3,8	3,68181818181818
1	20	3	1	6,5	6	6,5	6,66666666666667	6,85714285714286	6	1,4	1,13333333333333	1,24	3,90909090909091	1,33333333333333	4	3,8	3,90909090909091
1	21	3	1	6,16666666666667	6,75	6,66666666666667	6,16666666666667	6,85714285714286	6,25	1,1	1	1,04	3,90909090909091	1,5	4	4	3,95454545454545
1	19	3	1	4,16666666666667	4,25	5,83333333333333	5,33333333333333	6,57142857142857	4	1,3	1,46666666666667	1,4	3,18181818181818	1,83333333333333	4	3	3,36363636363636
1	20	3	1	5,83333333333333	6,25	5,66666666666667	6	6,85714285714286	6,25	1,3	1,13333333333333	1,2	3,45454545454545	1,33333333333333	3,83333333333333	3,6	3,59090909090909
1	22	3	1	6,33333333333333	6	5	6	6,42857142857143	4,75	1,3	1	1,12	3,72727272727273	1,33333333333333	3,33333333333333	3,6	3,59090909090909
1	22	3	1	5,83333333333333	5,75	5,33333333333333	5,66666666666667	6,57142857142857	5,75	1,3	1,06666666666667	1,16	3,45454545454545	2,5	3,83333333333333	4	3,68181818181818
1	21	3	1	5,16666666666667	5,5	6	5,66666666666667	5,71428571428571	5,75	1,6	1,33333333333333	1,44	3,54545454545455	1,83333333333333	4	3,8	3,72727272727273
1	19	3	1	5,33333333333333	6,25	5,66666666666667	6,33333333333333	7	4,5	1	1,06666666666667	1,04	3,72727272727273	2,5	3,83333333333333	3,8	3,77272727272727
1	19	3	1	4,16666666666667	3,75	4,66666666666667	4,16666666666667	4,71428571428571	4,5	1,2	1,53333333333333	1,4	3,27272727272727	2	3,66666666666667	3,2	3,36363636363636
1	20	3	1	5,83333333333333	4,5	5,33333333333333	6,16666666666667	6,71428571428571	4,75	1,5	1,2	1,32	3,90909090909091	1,33333333333333	4	4	3,95454545454545
1	24	3	1	5,83333333333333	5	5,66666666666667	6	6,57142857142857	5,25	1,1	1,2	1,16	3,81818181818182	1,33333333333333	3,66666666666667	3,4	3,68181818181818
0	19	3	1	4,83333333333333	5	4,83333333333333	5,5	5,57142857142857	5,5	1,2	1,2	1,2	3,09090909090909	1,16666666666667	3,66666666666667	3	3,22727272727273
0	25	3	1	3	4,25	4,83333333333333	3,83333333333333	6,42857142857143	4,25	1	1	1	2,45454545454545	1,5	3,16666666666667	3,4	2,86363636363636
0	21	3	1	6,5	6	6,5	5,5	5,71428571428571	5,5	1	1,2	1,12	4	1,33333333333333	4	4	4
0	23	3	1	5,16666666666667	4,25	5,83333333333333	5,66666666666667	6,85714285714286	4,25	1,6	1,33333333333333	1,44	3,81818181818182	2	3,66666666666667	3,8	3,77272727272727
1	23	3	1	5,33333333333333	4,75	3,5	6,66666666666667	5,85714285714286	6,5	1,6	1,2	1,36	3,54545454545455	1,16666666666667	4	3,8	3,72727272727273
1	22	3	1	5,66666666666667	4,5	4,66666666666667	5,83333333333333	4,85714285714286	5,25	1,3	1,33333333333333	1,32	3,90909090909091	1,66666666666667	4	3,8	3,90909090909091
1	19	3	1	5,83333333333333	6	5,16666666666667	5,5	6,57142857142857	4,75	1	1,13333333333333	1,08	3,63636363636364	1,5	3,83333333333333	4	3,77272727272727
1	20	3	1	5,66666666666667	6	5,33333333333333	6,66666666666667	7	6,5	1,1	1,2	1,16	4	1,5	4	4	4
1	25	4	1	6,16666666666667	4,75	5	4,66666666666667	4,28571428571429	6,5	1	1,13333333333333	1,08	3,54545454545455	2,16666666666667	3,5	2,8	3,36363636363636
0	31	0	1	7	6	6,83333333333333	6,16666666666667	6,85714285714286	5,5	1	1,33333333333333	1,2	4	2,16666666666667	4	3,8	3,95454545454545
0	32	1	1	7	5,75	6,66666666666667	5,16666666666667	6,71428571428571	5,25	1	1,06666666666667	1,04	4	2,5	3	4	3,72727272727273
0	32	3	1	6	5	4,66666666666667	5,83333333333333	6,14285714285714	6,25	1,6	1,46666666666667	1,52	3,63636363636364	1,5	4	3,8	3,77272727272727
0	28	3	1	6,5	5,5	5,66666666666667	5,83333333333333	5,85714285714286	5,5	1,1	1,33333333333333	1,24	3,72727272727273	1	4	4	3,86363636363636
1	31	4	1	6,33333333333333	6	6,5	6,83333333333333	6,85714285714286	5,75	1,4	1,26666666666667	1,32	4	1	4	4	4
	28	4	1	6	6,5	5,33333333333333	6,66666666666667	6,14285714285714	5,75	1,3	1,26666666666667	1,28	4	2	4	4	4
0	30	4	1	6,5	5,5	5,66666666666667	5,16666666666667	5,71428571428571	5,25	1,4	1,33333333333333	1,36	3,81818181818182	1,33333333333333	4	3,6	3,81818181818182
0	30	4	1	6,66666666666667	6,75	6,16666666666667	6,16666666666667	6,85714285714286	6	1	1	1	3,90909090909091	1,16666666666667	4	3,8	3,90909090909091
0	30	4	1	5,66666666666667	5,5	4,83333333333333	4,5	6,28571428571429	5,25	1,1	1,13333333333333	1,12	3,36363636363636	1,66666666666667	3,33333333333333	3,2	3,31818181818182
1	27	4	1	5,5	5,5	5,66666666666667	4,33333333333333	6,42857142857143	4,5	1,6	1,33333333333333	1,44	3,45454545454545	1	3,83333333333333	3,8	3,63636363636364
1	31	4	1	7	6,75	6,16666666666667	6,33333333333333	6,85714285714286	6	1	1	1	4	1,5	4	4	4
0	27	4	1	6,16666666666667	6,25	5,66666666666667	4,66666666666667	6,14285714285714	6	1	1,06666666666667	1,04	3,81818181818182	1,16666666666667	4	3,4	3,77272727272727
0	29	4	1	6,33333333333333	5,75	5,66666666666667	5,83333333333333	6	6,25	1,1	1,2	1,16	3,18181818181818	1,16666666666667	3,83333333333333	3,2	3,36363636363636
0	30	4	1	5,5	5,75	5,16666666666667	6,83333333333333	7	6,5	1	1	1	3,72727272727273	1,33333333333333	4	3,2	3,68181818181818
0	30	4	1	4,83333333333333	4,25	3,66666666666667	6,33333333333333	5,28571428571429	5,25	1,5	1,4	1,44	4	2,33333333333333	4	3,8	3,95454545454545
0	38	1	1	6	5,5	5	7	5,57142857142857	7	1,6	1,4	1,48	3,72727272727273	2	4	3,4	3,72727272727273
1	34	4	1	4	4	4,5	4	5,85714285714286	4	1,2	1,2	1,2	3,18181818181818	1,33333333333333	4	3,6	3,5
0	34	4	1	5,83333333333333	5	5,66666666666667	6	6,14285714285714	6	1,4	1,33333333333333	1,36	3,81818181818182	3,16666666666667	4	3,6	3,81818181818182
1	35	4	1	5,83333333333333	6	6	5	6,14285714285714	5,75	1,4	1,2	1,28	4	1,33333333333333	4	4	4
1	37	4	1	7	5,5	6,66666666666667	7	7	7	1,4	1,46666666666667	1,44	3,72727272727273	1,83333333333333	4	4	3,86363636363636
1	44		1	6,5	6,75	6,16666666666667	6,66666666666667	6,71428571428571	6,25	1	1	1	3,72727272727273	1,33333333333333	4	3,4	3,72727272727273
	50	3	1	6	6,25	6	6,33333333333333	6,85714285714286	4,5	1	1,6	1,36	3,18181818181818	1,5	3,33333333333333	3,4	3,27272727272727
1	45	3	1	7	7	7	7	7	5,5	1,1	1	1,04	3,27272727272727	2	4	4	3,63636363636364
0	45	4	1	5,5	5	6,33333333333333	4,83333333333333	6	5	1	1,06666666666667	1,04	3,72727272727273	2	3,66666666666667	3,6	3,68181818181818
0		3	2	4,16666666666667	3,75	3,66666666666667	4	4	4,5	1,2	1,46666666666667	1,36	1,81818181818182	1,83333333333333	2,66666666666667	3	2,31818181818182
0	23		2	6,5	5,75	6,16666666666667	5,66666666666667	5,85714285714286	5,5	1,3	1,2	1,24	3,63636363636364	1,66666666666667	4	3,2	3,63636363636364
0	21	3	2	5,5	4,75	5,33333333333333	6,16666666666667	6,57142857142857	4,5	1,5	1,33333333333333	1,4	3,72727272727273	2,33333333333333	4	3,4	3,72727272727273
0	22	3	2	4,66666666666667	4,5	6,16666666666667	5,5	6,28571428571429	4,25	1,5	1,26666666666667	1,36	3,54545454545455	2,5	3,5	4	3,63636363636364
0	19	3	2	4,5	3,5	2,83333333333333	3,5	5,14285714285714	4	1,5	1,33333333333333	1,4	2,81818181818182	2	3,33333333333333	3,2	3,04545454545455
0	23	3	2	5,16666666666667	5	3,66666666666667	6,5	5,57142857142857	5,5	1,3	1,33333333333333	1,32	3,27272727272727	2,33333333333333	3,33333333333333	3,6	3,36363636363636
0	19	3	2	6,16666666666667	4,75	5,33333333333333	6	6,14285714285714	6,25	1	1,33333333333333	1,2	3,54545454545455	1,66666666666667	4	3,4	3,63636363636364
0	21	3	2	5	5,75	4	6,66666666666667	5,28571428571429	5,25	1,5	1,33333333333333	1,4	3,27272727272727	1,83333333333333	3,66666666666667	3,4	3,40909090909091
0	20	3	2	4,5	4,5	3,83333333333333	5,83333333333333	5,14285714285714	5,25	1,6	1,6	1,6	3,36363636363636	2,33333333333333	3,16666666666667	2,8	3,18181818181818
0	21	3	2	5,16666666666667	3,25	5,16666666666667	3,83333333333333	5,14285714285714	5,25	1	1,13333333333333	1,08	2,09090909090909	1,16666666666667	2,66666666666667	3,4	2,54545454545455
0	22	3	2	7	5,25	5,5	6,5	6,42857142857143	5,5	1	1	1	3,90909090909091	1,5	4	3,6	3,86363636363636
0	20	3	2	5,83333333333333	5,25	5,16666666666667	6,33333333333333	6,57142857142857	4,75	1,7	1,46666666666667	1,56	3,90909090909091	2,5	3,66666666666667	4	3,86363636363636
0	20	3	2	5,5	5,5	5,33333333333333	4,83333333333333	5,71428571428571	5,75	1,3	1,53333333333333	1,44	3,09090909090909	2,16666666666667	3,33333333333333	3	3,13636363636364
0	22	3	2	5,66666666666667	6	5,66666666666667	4,16666666666667	6,57142857142857	5	1,4	1,4	1,4	2,90909090909091	3	2,66666666666667	2,8	2,81818181818182
0	20	3	2	4,83333333333333	4,75	6,16666666666667	4,16666666666667	6,14285714285714	3,25	1,3	1,33333333333333	1,32	3,18181818181818	2,5	3,66666666666667	3,4	3,36363636363636
0	20	3	2	6,33333333333333	5,5	5,33333333333333	5,66666666666667	5,57142857142857	4,5	1,2	1,26666666666667	1,24	3,81818181818182	1,33333333333333	3,83333333333333	3,8	3,81818181818182
0	22	3	2	3,83333333333333	4,75	3	4,33333333333333	5,71428571428571	6	1,7	1,46666666666667	1,56	3,18181818181818	1,66666666666667	3,66666666666667	3,6	3,40909090909091
0	20	3	2	5,5	3,25	5,5	5,33333333333333	5,71428571428571	5,5	1,2	1,6	1,44	3,27272727272727	2,33333333333333	3,83333333333333	3,6	3,5
0	20	3	2	4,33333333333333	4	5,83333333333333	5,66666666666667	6,28571428571429	5,5	1,2	1,33333333333333	1,28	3,18181818181818	2,16666666666667	3,83333333333333	4	3,54545454545455
0	23	3	2	6,16666666666667	4	6,16666666666667	5	6,71428571428571	5,75	1,2	1,06666666666667	1,12	3,90909090909091	1,5	4	4	3,95454545454545
0	20	3	2	6,33333333333333	5,25	4,83333333333333	4,16666666666667	6,42857142857143	4,5	1,4	1,46666666666667	1,44	4	1,66666666666667	3,83333333333333	3,8	3,90909090909091
0	19	3	2	6,66666666666667	5,25	5,16666666666667	6	6,42857142857143	4,75	1,3	1,26666666666667	1,28	3,81818181818182	1,83333333333333	4	3,4	3,77272727272727
1	21	3	2	5	5	5	5	6,28571428571429	5	1,8	1,53333333333333	1,64	2,90909090909091	2	4	4	3,45454545454545
1	19	3	2	5,83333333333333	2,5	5,66666666666667	3,83333333333333	6	3,25	1,4	1,33333333333333	1,36	3,72727272727273	2,5	4	3,8	3,81818181818182
1	19	3	2	4,5	5,5	5	4,16666666666667	5,57142857142857	5,25	1,6	1,46666666666667	1,52	2,81818181818182	2	3,83333333333333	3,4	3,22727272727273
1	22	3	2	6,33333333333333	6,25	6,83333333333333	5,83333333333333	7	6	1	1,13333333333333	1,08	3,18181818181818	1,5	4	3,8	3,54545454545455
1	20	3	2	5,66666666666667	6	6,33333333333333	4,5	6,85714285714286	3,5	1,4	1,46666666666667	1,44	3,90909090909091	2,33333333333333	3,33333333333333	4	3,77272727272727
1	22	3	2	5,83333333333333	6,75	6,83333333333333	6,66666666666667	6,71428571428571	5,5	1,1	1,13333333333333	1,12	3,81818181818182	1,5	4	3,8	3,86363636363636
1	21	3	2	6,16666666666667	6	6,16666666666667	5,66666666666667	5,85714285714286	5,75	1,4	1	1,16	4	3,5	4	4	4
1	21	3	2	6,16666666666667	6	5,83333333333333	6,83333333333333	6,42857142857143	6,25	1,3	1	1,12	3,27272727272727	2,66666666666667	3,66666666666667	2,6	3,22727272727273
1	19	3	2	5,5	6,5	4,66666666666667	4,16666666666667	6,14285714285714	4,75	1,4	1,13333333333333	1,24	3,90909090909091	2	4	4	3,95454545454545
1	20	3	2	4,83333333333333	5	4,33333333333333	5,66666666666667	5,14285714285714	4,25	1,6	1	1,24	3,36363636363636	2,16666666666667	3,66666666666667	3,6	3,5
1	23	3	2	5,16666666666667	3,5	3,5	6,33333333333333	6,28571428571429	2,5	1,5	1,33333333333333	1,4	3,63636363636364	1,66666666666667	3,5	3,6	3,59090909090909
1	22	3	2	5,66666666666667	5,75	5,66666666666667	6	6,14285714285714	5,75	1,3	1	1,12	3,81818181818182	2,16666666666667	4	3,8	3,86363636363636
1	19	3	2	5	4	5	3,83333333333333	6,57142857142857	4	1,4	1,33333333333333	1,36	3,27272727272727	2,83333333333333	3,83333333333333	3,6	3,5
1	20	3	2	4,66666666666667	4,75	4,83333333333333	5,83333333333333	5,71428571428571	3,5	1,1	1,13333333333333	1,12	3,09090909090909	2	3,33333333333333	3,8	3,31818181818182
1	19	3	2	6,33333333333333	6	4,5	6,5	6,71428571428571	5,25	1,2	1,13333333333333	1,16	3,81818181818182	1,66666666666667	3,83333333333333	3,8	3,81818181818182
1	22	3	2	6,33333333333333	5,5	6	5,66666666666667	6,71428571428571	4,75	1,1	1,06666666666667	1,08	3,72727272727273	1,5	4	4	3,86363636363636
1	19	3	2	5	6,25	5,33333333333333	5,16666666666667	5,57142857142857	5,75	1,2	1,2	1,2	3,72727272727273	2,66666666666667	4	3,8	3,81818181818182
1	22	3	2	5	5,25	5,16666666666667	6,16666666666667	6,57142857142857	4,75	1,4	1,06666666666667	1,2	3,63636363636364	1,33333333333333	4	4	3,81818181818182
1	20	3	2	5,66666666666667	6,5	5,5	5,83333333333333	6,71428571428571	6,25	1,4	1,13333333333333	1,24	3,63636363636364	1,16666666666667	4	4	3,81818181818182
1	20	3	2	6,16666666666667	6	6	4,83333333333333	6,28571428571429	5,25	1,1	1	1,04	3,27272727272727	1,33333333333333	2,83333333333333	3,2	3,13636363636364
1	22	3	2	5,16666666666667	5,25	5,66666666666667	6,33333333333333	7	5	1,7	1,4	1,52	3,72727272727273	1,33333333333333	4	4	3,86363636363636
1	22	3	2	5,16666666666667	3,75	4,66666666666667	4,66666666666667	5,42857142857143	2,75	1,5	1,13333333333333	1,28	2,90909090909091	1,66666666666667	3,33333333333333	4	3,27272727272727
1	21	3	2	5,16666666666667	6	6,33333333333333	5,66666666666667	6,14285714285714	4,75	1,1	1,06666666666667	1,08	3,72727272727273	1,66666666666667	3,83333333333333	4	3,81818181818182
1	21	3	2	4	5,75	6,33333333333333	6	5,57142857142857	5,5	1,6	1,4	1,48	3	2,16666666666667	4	3,8	3,45454545454545
1	22	3	2	5	4,5	5,66666666666667	4,16666666666667	6	6	1	1,13333333333333	1,08	3,36363636363636	1,16666666666667	3,66666666666667	3,4	3,45454545454545
1	20	3	2	5,66666666666667	4,75	4,66666666666667	6,33333333333333	6,42857142857143	4	1,3	1,2	1,24	3,27272727272727	2,16666666666667	3,83333333333333	3,6	3,5
0	20	3	2	5,5	4,75	6	4,66666666666667	6	5,75	1,3	1,06666666666667	1,16	3,63636363636364	1,83333333333333	3,83333333333333	3,4	3,63636363636364
0	21	3	2	6	6	3,83333333333333	5,83333333333333	4,57142857142857	6,5	1,1	1,33333333333333	1,24	3,45454545454545	1,33333333333333	3,83333333333333	3,4	3,54545454545455
0	20	3	2	6,5	5	6,16666666666667	6,66666666666667	5,85714285714286	5,5	1,2	1,13333333333333	1,16	4	1,33333333333333	4	4	4
0	23	3	2	7	4,75	5,16666666666667	5,83333333333333	7	5,25	1,5	1,46666666666667	1,48	4	2,83333333333333	4	3,6	3,90909090909091
1	23	3	2	6	5,25	6,5	7	7	6	1,1	1,2	1,16	4	1,5	4	4	4
1	21	3	2	5,33333333333333	5	5,5	5,16666666666667	6,85714285714286	4,75	1,2	1,13333333333333	1,16	3,54545454545455	1,5	4	4	3,77272727272727
1	23	3	2	6,33333333333333	5	6,33333333333333	6,83333333333333	6,85714285714286	6	1,2	1,2	1,2	3,90909090909091	1,33333333333333	4	3,8	3,90909090909091
1	25	4	2	4,5	4,5	5,33333333333333	5	6,57142857142857	5	1,2	1	1,08	3,45454545454545	1,16666666666667	4	4	3,72727272727273
1	23	4	2	6,16666666666667	5,25	4,5	6,33333333333333	6,42857142857143	5,5	1	1,13333333333333	1,08	4	1,5	4	4	4
1	25	4	2	4,66666666666667	6	4,66666666666667	4,16666666666667	4,57142857142857	5,25	1,6	1,6	1,6	3,72727272727273	2,16666666666667	4	3,4	3,72727272727273
1	24	4	2	5,66666666666667	4	4,66666666666667	7	7	7	1,4	1,53333333333333	1,48	3,90909090909091	1,83333333333333	4	4	3,95454545454545
0	27	3	2	5,5	4,25	5	4,33333333333333	6,28571428571429	5	1,2	1,33333333333333	1,28	3,09090909090909	2,66666666666667	3,16666666666667	3,8	3,27272727272727
1	31	4	2	5,5	5,5	5,5	4,16666666666667	6,14285714285714	5,25	1,6	1,53333333333333	1,56	3,90909090909091	1,66666666666667	4	4	3,95454545454545
	26	4	2	6,16666666666667	5,75	5,83333333333333	5,33333333333333	6,42857142857143	5,5	1,2	1,13333333333333	1,16	4	1	4	4	4
0	29	4	2	4,33333333333333	5,75	5,5	4,5	6,28571428571429	6,5	1,2	1,2	1,2	3,72727272727273	1,33333333333333	4	3,6	3,77272727272727
0	31	4	2	6,33333333333333	4	6,33333333333333	6,83333333333333	6,71428571428571	4,5	1,4	1,2	1,28	3,54545454545455	2	3,33333333333333	4	3,59090909090909
0	29	4	2	6,5	4,5	6,16666666666667	5,66666666666667	6,42857142857143	5	1,5	1,46666666666667	1,48	3,63636363636364	2,66666666666667	4	3,6	3,72727272727273
1	29	4	2	6,16666666666667	6	7	6,16666666666667	7	6,5	1,2	1,13333333333333	1,16	3,72727272727273	1,33333333333333	4	4	3,86363636363636
1	28	4	2	5,83333333333333	5,5	6,16666666666667	6,5	7	5,25	1,2	1,06666666666667	1,12	3,81818181818182	2	4	4	3,90909090909091
1	31	4	2	5	4,75	5,83333333333333	3,5	5,85714285714286	5,75	1,7	1,26666666666667	1,44	3,63636363636364	1,66666666666667	3,5	3	3,45454545454545
1	28	4	2	4,66666666666667	4,5	5	5	5,42857142857143	6,75	1,5	1,53333333333333	1,52	3,54545454545455	1,5	4	4	3,77272727272727
1	27	4	2	3,16666666666667	3,75	4,16666666666667	5	6	5,75	1,5	1,66666666666667	1,6	2,90909090909091	2,16666666666667	3,66666666666667	3,4	3,22727272727273
1	31	4	2	6	6,25	5,5	6,33333333333333	6,42857142857143	5,75	1,5	1,06666666666667	1,24	3,72727272727273	1,33333333333333	4	3,8	3,81818181818182
1	28	4	2	6,16666666666667	5,75	5,83333333333333	7	7	6,5	1,5	1,46666666666667	1,48	3,81818181818182	1,83333333333333	4	3,8	3,86363636363636
0	30	4	2	6,83333333333333	6	5,66666666666667	5,33333333333333	5,71428571428571	6,5	1,2	1,2	1,2	3,72727272727273	1,33333333333333	3,83333333333333	4	3,81818181818182
0	28	4	2	6	5,5	6	6	6,42857142857143	6	1,2	1,06666666666667	1,12	3,81818181818182	1,5	4	4	3,90909090909091
1	27	4	2	5,16666666666667	5	5,5	5,66666666666667	6,71428571428571	5,75	1,4	1,33333333333333	1,36	3,72727272727273	1,5	3,83333333333333	4	3,81818181818182
1	30	4	2	5,5	5	4,66666666666667	6,16666666666667	6	5,5	1,1	1,4	1,28	3,72727272727273	2,16666666666667	4	4	3,86363636363636
1	36	3	2	6,66666666666667	5,5	5,66666666666667	5,83333333333333	6,42857142857143	6,75	1,2	1	1,08	4	1	4	3,8	3,95454545454545
0	34	4	2	6,16666666666667	5,25	5,16666666666667	5,5	5,71428571428571	5	1	1,13333333333333	1,08	3,81818181818182	1,33333333333333	3,83333333333333	4	3,86363636363636
1	34	4	2	6,16666666666667	6,25	5,5	5,5	7	5,25	1,2	1,13333333333333	1,16	3,72727272727273	2,33333333333333	3,5	3,6	3,63636363636364
0	33	4	2	6,33333333333333	5	6,5	6,5	6,57142857142857	4	1,5	1,53333333333333	1,52	3,63636363636364	1,83333333333333	3,83333333333333	3,2	3,59090909090909
1	35	4	2	6,16666666666667	5,5	5	5,83333333333333	5,71428571428571	5	1	1,13333333333333	1,08	3,63636363636364	1,16666666666667	4	3,8	3,77272727272727
0	45	4	2	7	7	6,83333333333333	6,83333333333333	5,85714285714286	6,5	1	1	1	4	1,16666666666667	4	4	4
1	43	4	2	6,5	6	5	6,5	7	5,5	1	1,06666666666667	1,04	3,72727272727273	1,33333333333333	4	4	3,86363636363636
1		3	3	6	6,25	6,33333333333333	5,33333333333333	6	6,25	1,3	1,06666666666667	1,16	3,72727272727273	1,5	4	4	3,86363636363636
1		3	3	6,16666666666667	5,75	5	6,16666666666667	6,57142857142857	6,5	1,5	1,2	1,32	3,72727272727273	1,33333333333333	4	4	3,86363636363636
1		4	3	6,5	6	6,16666666666667	6,5	7	4,75	1,4	1,13333333333333	1,24	4	1,33333333333333	4	4	4
0	21	1	3	5,33333333333333	4,25	4,83333333333333	6	5,85714285714286	4,5	1	1,33333333333333	1,2	3,27272727272727	1,5	3,5	3,6	3,40909090909091
0	22	3	3	6,66666666666667	5,25	6,5	5,83333333333333	6,85714285714286	5	1,8	1,26666666666667	1,48	4	2,5	4	4	4
0	20	3	3	6,66666666666667	7	6,5	5,83333333333333	6,71428571428571	5,5	1,5	1	1,2	3,81818181818182	1	4	4	3,90909090909091
0	23	3	3	6	6,5	5	6,5	6,42857142857143	5,5	1,5	1,2	1,32	3,72727272727273	1,16666666666667	4	3,8	3,81818181818182
0	21	3	3	6,33333333333333	5,75	4,33333333333333	4,83333333333333	5,14285714285714	4,5	1,5	1,4	1,44	3,90909090909091	1,5	4	2,8	3,68181818181818
0	21	3	3	4,16666666666667	2	5,83333333333333	4,16666666666667	6,71428571428571	4,25	1,3	1,53333333333333	1,44	3,09090909090909	1,83333333333333	2,5	3,6	3,04545454545455
0	21	3	3	6	5,75	5,66666666666667	5,5	6,14285714285714	4,5	1,3	1	1,12	3,90909090909091	1,16666666666667	3,5	3,4	3,68181818181818
0	23	3	3	5,83333333333333	5,75	5,33333333333333	5	6	4,75	1,3	1,33333333333333	1,32	3,27272727272727	1,33333333333333	3,5	3,4	3,36363636363636
0	22	3	3	3,66666666666667	3,25	5,66666666666667	6,5	6,57142857142857	3	1,2	1,53333333333333	1,4	3,18181818181818	2,33333333333333	2,83333333333333	4	3,27272727272727
0	19	3	3	4,83333333333333	4,75	4,16666666666667	3,66666666666667	4,57142857142857	4	1,4	1,4	1,4	2,63636363636364	3	2,83333333333333	3,2	2,81818181818182
0	21	3	3	4,83333333333333	4	4,83333333333333	5,33333333333333	5,71428571428571	5,75	1,6	1,46666666666667	1,52	3,81818181818182	3,16666666666667	4	3,2	3,72727272727273
0	19	3	3	6,66666666666667	5,25	4,5	6,16666666666667	6,42857142857143	4,75	1,2	1,13333333333333	1,16	4	1,5	4	3,6	3,90909090909091
1	19	3	3	4,16666666666667	3,25	4,83333333333333	4,33333333333333	6	5,5	1,5	1,26666666666667	1,36	3,18181818181818	2,33333333333333	3,33333333333333	3,4	3,27272727272727
1	21	3	3	4	3,5	4,66666666666667	3,5	5,28571428571429	6,5	1,2	1,4	1,32	2,18181818181818	2,5	3,66666666666667	2,8	2,72727272727273
1	21	3	3	5	5	5,16666666666667	5,83333333333333	5,28571428571429	5,25	1,5	1,13333333333333	1,28	3,54545454545455	1,66666666666667	4	3,4	3,63636363636364
1	21	3	3	5,33333333333333	5,75	6,33333333333333	5,83333333333333	6	4,5	1,7	1,66666666666667	1,68	3,18181818181818	2,16666666666667	3,83333333333333	3,6	3,45454545454545
1	23	3	3	4,83333333333333	4,75	5,66666666666667	5,5	5,71428571428571	3	1,6	1,46666666666667	1,52	3,27272727272727	2,16666666666667	3,5	3,8	3,45454545454545
1	20	3	3	5,5	5,5	5,66666666666667	6	6,28571428571429	4,25	1,4	1,26666666666667	1,32	3,27272727272727	1,66666666666667	3,5	3,8	3,45454545454545
1	23	3	3	5,16666666666667	6	4,16666666666667	5,83333333333333	6,28571428571429	4,5	1,5	1,66666666666667	1,6	3,72727272727273	1,83333333333333	4	4	3,86363636363636
1	21	3	3	4,83333333333333	5,75	4,16666666666667	5,5	6,71428571428571	5,5	1	1,2	1,12	3,54545454545455	2,16666666666667	4	4	3,77272727272727
1	20	3	3	5,83333333333333	5,5	6	6,33333333333333	6,85714285714286	5,25	1	1,13333333333333	1,08	3,63636363636364	1,83333333333333	4	4	3,81818181818182
1	21	3	3	5,33333333333333	5,25	3,83333333333333	3,16666666666667	5,28571428571429	4,5	1,1	1,4	1,28	3,45454545454545	1,83333333333333	4	4	3,72727272727273
1	19	3	3	5,5	5,25	5	5,16666666666667	6	4,75	1,4	1,4	1,4	3,81818181818182	1,33333333333333	3,83333333333333	4	3,86363636363636
1	20	3	3	4,5	5,5	5,66666666666667	5,33333333333333	6,14285714285714	4,75	1,4	1,53333333333333	1,48	3,18181818181818	1,5	3,16666666666667	4	3,36363636363636
1	21	3	3	5,33333333333333	3,25	3,83333333333333	3,83333333333333	5,14285714285714	3	1,7	1,66666666666667	1,68	2,72727272727273	1,83333333333333	2,83333333333333	2,4	2,68181818181818
0	20	3	3	5,33333333333333	3,25	3,16666666666667	6,5	4,28571428571429	4	1,1	1,46666666666667	1,32	3,63636363636364	1,66666666666667	2,83333333333333	2,8	3,22727272727273
0	20	3	3	5,33333333333333	4,5	6,16666666666667	5,5	6,42857142857143	4	1,1	1,4	1,28	3,45454545454545	2,33333333333333	3,83333333333333	4	3,68181818181818
0	22	3	3	4,83333333333333	3,5	4,33333333333333	3,16666666666667	5,42857142857143	6	1,1	1,53333333333333	1,36	3,09090909090909	1,33333333333333	3,83333333333333	3,4	3,36363636363636
1	20	3	3	5	5	4	5,16666666666667	5,85714285714286	3,25	1,4	1,4	1,4	3,09090909090909	1,66666666666667	4	3,6	3,45454545454545
1	23	3	3	6,66666666666667	5,5	5,5	6,5	7	5,5	1,2	1,06666666666667	1,12	3,90909090909091	1,83333333333333	4	4	3,95454545454545
1	24	3	3	6,83333333333333	5,5	6,16666666666667	6,16666666666667	6,85714285714286	4,5	1,1	1,06666666666667	1,08	4	1,33333333333333	4	4	4
1	25	3	3	6	6,25	6,5	6,16666666666667	7	4,75	1,2	1,33333333333333	1,28	3,90909090909091	1,33333333333333	4	4	3,95454545454545
1	20	3	3	5,66666666666667	5,5	5,5	6	6,57142857142857	5,75	1,3	1,33333333333333	1,32	3,18181818181818	2	3,83333333333333	3,8	3,5
1	19	3	3	4	4,75	3,83333333333333	3,83333333333333	5	4,75	1,2	1,26666666666667	1,24	3,63636363636364	1,83333333333333	3,5	4	3,68181818181818
0	25	4	3	6,16666666666667	5,5	5,16666666666667	5	4,71428571428571	4,25	1,3	1,06666666666667	1,16	3,81818181818182	1,33333333333333	4	3,8	3,86363636363636
1	27	3	3	5,66666666666667	6	6,5	6,16666666666667	6,85714285714286	5,25	1,3	1,26666666666667	1,28	3,63636363636364	2	4	4	3,81818181818182
1	28	3	3	6,33333333333333	6	5,5	6,33333333333333	6,85714285714286	5,75	1,4	1	1,16	3,54545454545455	1,33333333333333	4	4	3,77272727272727
0	27	3	3	6,33333333333333	5,5	7	7	7	7	1,1	1	1,04	3,72727272727273	1,33333333333333	4	3,6	3,77272727272727
0	32	3	3	5	5,25	7	7	7	7	1,2	1	1,08	3,90909090909091	1,5	4	4	3,95454545454545
1	28	4	3	6,66666666666667	5,5	4,83333333333333	5,16666666666667	6,57142857142857	5,75	1,2	1,13333333333333	1,16	3,81818181818182	1,66666666666667	4	4	3,90909090909091
0	30	4	3	6,66666666666667	6,5	6,83333333333333	5,5	6,28571428571429	5,75	1,4	1	1,16	3,90909090909091	1,16666666666667	4	3,4	3,81818181818182
0	32	4	3	6,33333333333333	6,5	6,5	6,66666666666667	7	6,5	1,3	1,13333333333333	1,2	3,81818181818182	1,5	4	4	3,90909090909091
1	26	4	3	5,33333333333333	5	6,5	5	6,71428571428571	3,5	1,4	1,46666666666667	1,44	3,09090909090909	1,66666666666667	3,83333333333333	4	3,5
1	28	4	3	5,66666666666667	5,75	6,16666666666667	6,83333333333333	6,57142857142857	5,5	1,2	1,13333333333333	1,16	3,63636363636364	1,33333333333333	4	3,8	3,77272727272727
1	27	4	3	5,5	5,75	5,83333333333333	6,33333333333333	6,42857142857143	5,75	1,1	1,13333333333333	1,12	3,09090909090909	1,33333333333333	3,66666666666667	3,4	3,31818181818182
1	26	4	3	5,83333333333333	4,75	6,33333333333333	7	6,42857142857143	4,5	1,5	1,13333333333333	1,28	3,72727272727273	1,33333333333333	3,66666666666667	4	3,77272727272727
1	29	4	3	6,33333333333333	6,5	6,83333333333333	5,66666666666667	7	6,5	1,3	1,06666666666667	1,16	3,90909090909091	1,16666666666667	4	4	3,95454545454545
0	32	4	3	5	4,75	4,66666666666667	5,83333333333333	6,14285714285714	5,25	1,4	1,66666666666667	1,56	4	2,83333333333333	4	3,6	3,90909090909091
0	29	4	3	6,16666666666667	4	6,16666666666667	5,66666666666667	6,57142857142857	6	1	1	1	4	1,16666666666667	4	4	4
1	29	4	3	5,5	5,5	6	5,16666666666667	6,71428571428571	5,75	1,6	1,4	1,48	3,27272727272727	2	4	4	3,63636363636364
0	37	0	3	6,16666666666667	5,75	4,16666666666667	5,33333333333333	5,57142857142857	6,25	1,6	1,6	1,6	3,27272727272727	1,66666666666667	3,66666666666667	3,4	3,40909090909091
0	37	2	3	5,66666666666667	5,75	4,83333333333333	5,66666666666667	6	5,75	1,3	1,4	1,36	3,81818181818182	1,5	4	4	3,90909090909091
0	36	3	3	6	5,75	5,66666666666667	5,83333333333333	5,71428571428571	5,5	1,4	1,33333333333333	1,36	3,81818181818182	2	3,66666666666667	3,2	3,63636363636364
0	33	3	3	6,33333333333333	5,5	6,33333333333333	6,5	6,71428571428571	5,5	1,1	1,13333333333333	1,12	3,72727272727273	1,66666666666667	4	3,8	3,81818181818182
0	34	4	3	4,66666666666667	4,75	6,33333333333333	6,33333333333333	6,71428571428571	6,25	1,4	1,2	1,28	2,18181818181818	2	2,66666666666667	3,6	2,63636363636364
0	35	4	3	5,83333333333333	5,25	5,66666666666667	5,83333333333333	5,71428571428571	6	1,5	1,13333333333333	1,28	3,81818181818182	1	4	3,8	3,86363636363636
1	34	4	3	4,5	4,25	5,83333333333333	5,33333333333333	6,85714285714286	4,5	1,1	1,33333333333333	1,24	3,72727272727273	2,16666666666667	3,83333333333333	3,8	3,77272727272727
1	35	4	3	6,66666666666667	5,25	6,66666666666667	5,33333333333333	7	6	1	1,13333333333333	1,08	3,90909090909091	2,16666666666667	4	4	3,95454545454545
1	39	4	3	5,16666666666667	4,75	4,83333333333333	5,5	5	3,5	1,3	1,33333333333333	1,32	4	1,66666666666667	3,5	3,8	3,81818181818182
0	43	1	3	5,66666666666667	4,75	5	5	5,28571428571429	6,25	1,4	1,6	1,52	3,81818181818182	2,16666666666667	4	3	3,68181818181818
0	45	1	3	7	7	6,66666666666667	7	7	7	1,1	1,26666666666667	1,2	4	1,16666666666667	4	4	4
0	45	2	3	6,33333333333333	6	5,16666666666667	6,33333333333333	6,14285714285714	4,5	1,2	1,33333333333333	1,28	3,45454545454545	2,33333333333333	3,83333333333333	3,2	3,5
1	51	1	3	6	7	6	7	7	7	1,2	1,6	1,44	3,81818181818182	2	3,83333333333333	4	3,86363636363636
0	48	3	3	5,83333333333333	5,25	6,83333333333333	6,66666666666667	6,57142857142857	5,25	1,3	1,4	1,36	4	1,5	4	4	4
0	42	4	3	6,16666666666667	5,75	6,33333333333333	6,33333333333333	6,42857142857143	6	1,3	1,6	1,48	3,63636363636364	1,66666666666667	4	4	3,81818181818182
0	44	4	3	7	6,5	4,33333333333333	7	6,71428571428571	6,25	1,2	1	1,08	3,90909090909091	1,16666666666667	4	3,8	3,90909090909091
0	48	4	3	7	6,25	5,83333333333333	5	5,28571428571429	6,75	1	1	1	4	1	4	3,8	3,95454545454545
1	49	4	3	6,33333333333333	6,25	4,66666666666667	5,83333333333333	5,85714285714286	6,25	1,5	1,33333333333333	1,4	3,27272727272727	1,33333333333333	3,66666666666667	3,6	3,45454545454545
1	46	4	3	5,5	5	5,83333333333333	3	5,42857142857143	5,5	1,2	1,26666666666667	1,24	3,72727272727273	3	4	3,4	3,72727272727273
0	74	0	3	7	5,5	7	7	6,14285714285714	4	1,2	1,26666666666667	1,24	3,90909090909091	1,33333333333333	4	3,6	3,86363636363636
0	67	4	3	5,83333333333333	6,5	6,66666666666667	6,66666666666667	6,71428571428571	3,75	1	1,06666666666667	1,04	4	1	3	3,6	3,63636363636364
0		3	4	5,5	6	5,83333333333333	5,5	4,71428571428571	5,75	1,3	1,4	1,36	3,45454545454545	1	4	3,6	3,63636363636364
0		4	4	6,33333333333333	5	6	5	5,85714285714286	6	1	1,53333333333333	1,32	3,81818181818182	2,5	4	3,8	3,86363636363636
0	24	2	4	6,16666666666667	5,5	5,83333333333333	6,16666666666667	7	6	1	1	1	3,90909090909091	1,33333333333333	4	4	3,95454545454545
0	25	1	4	6	4	4,33333333333333	6	4,85714285714286	4,5	1,2	1,26666666666667	1,24	2,36363636363636	1,33333333333333	1,83333333333333	2,2	2,18181818181818
1	18	1	4	4,16666666666667	4	5,83333333333333	5,5	6,28571428571429	4,5	1,3	1,66666666666667	1,52	3,27272727272727	3	3,33333333333333	3,4	3,31818181818182
0	20	3	4	5,5	4,75	3,5	5,5	7	4,75	1,1	1,33333333333333	1,24	3,63636363636364	1,33333333333333	3,33333333333333	3,8	3,59090909090909
0	22	3	4	6,5	5,75	5,5	6,16666666666667	5,57142857142857	6,25	1,1	1	1,04	3,90909090909091	1,5	3,83333333333333	4	3,90909090909091
0	21	3	4	5,66666666666667	5,25	6	6,5	7	5,5	1,3	1,2	1,24	3,63636363636364	1,5	3,66666666666667	3,8	3,68181818181818
0	23	3	4	6,33333333333333	6	6,83333333333333	6,66666666666667	6,71428571428571	5,25	1,3	1,26666666666667	1,28	3,90909090909091	1	4	4	3,95454545454545
0	20	3	4	5,5	5,5	6,66666666666667	6,33333333333333	6,85714285714286	5,5	1,7	1,4	1,52	3,63636363636364	1,66666666666667	4	4	3,81818181818182
0	22	3	4	4,33333333333333	5,75	5	4,83333333333333	4,71428571428571	4,5	1,4	1,6	1,52	3,27272727272727	2,66666666666667	3,5	3	3,27272727272727
0	22	3	4	3,16666666666667	2	3,33333333333333	5,66666666666667	5	2,75	1,6	1,6	1,6	1,90909090909091	1,5	1,83333333333333	2,6	2,04545454545455
0	21	3	4	5,83333333333333	6	4,66666666666667	4,16666666666667	5,71428571428571	5,25	1,5	1,26666666666667	1,36	3,54545454545455	1,5	3,83333333333333	3,6	3,63636363636364
0	22	3	4	5,16666666666667	4,25	4,66666666666667	5,5	6,71428571428571	4,5	1,2	1,26666666666667	1,24	3,72727272727273	1,33333333333333	3,66666666666667	3,8	3,72727272727273
0	23	3	4	6	5,75	7	7	7	5,25	1,2	1,13333333333333	1,16	3,36363636363636	1,16666666666667	3,16666666666667	4	3,45454545454545
0	22	3	4	5,83333333333333	5	6,33333333333333	4,66666666666667	6,42857142857143	5	1,3	1,33333333333333	1,32	3,27272727272727	1,83333333333333	4	3,8	3,59090909090909
0	24	3	4	6,66666666666667	5,75	5,16666666666667	6	6,71428571428571	5,5	1,4	1,33333333333333	1,36	4	1,33333333333333	4	4	4
0	21	3	4	5,83333333333333	5	4,83333333333333	5,83333333333333	5,85714285714286	4,75	1,2	1,4	1,32	3,72727272727273	1,16666666666667	4	3,4	3,72727272727273
1	24	3	4	5,16666666666667	6,75	5,16666666666667	5,33333333333333	6,28571428571429	4,25	1,4	1,06666666666667	1,2	3,36363636363636	1,16666666666667	4	3,8	3,63636363636364
1	22	3	4	4,16666666666667	5,25	5,33333333333333	4,33333333333333	5,57142857142857	3,5	1,7	1,46666666666667	1,56	3,27272727272727	3	4	4	3,63636363636364
1	22	3	4	4,33333333333333	6	4,5	6,33333333333333	6,42857142857143	4	1,1	1,26666666666667	1,2	3,81818181818182	2,16666666666667	4	4	3,90909090909091
1	20	3	4	6,16666666666667	5,5	6,83333333333333	5,66666666666667	7	5	1,3	1,33333333333333	1,32	3,81818181818182	1,16666666666667	3,83333333333333	4	3,86363636363636
1	19	3	4	6	6,25	6	5,33333333333333	6,28571428571429	5	1,6	1,4	1,48	3,72727272727273	1,66666666666667	4	3,6	3,77272727272727
1	23	3	4	6,33333333333333	4,75	4,16666666666667	6,16666666666667	6	4,5	1,2	1,33333333333333	1,28	3,45454545454545	1,83333333333333	4	3,6	3,63636363636364
1	24	3	4	5,83333333333333	5,5	6,16666666666667	6,5	6,85714285714286	5,75	1,6	1,46666666666667	1,52	3,45454545454545	1,66666666666667	4	3,4	3,59090909090909
1	20	3	4	5,33333333333333	6	5	6,16666666666667	5,71428571428571	5,75	1,6	1,26666666666667	1,4	3	1	4	3,6	3,40909090909091
1	20	3	4	6,33333333333333	6,75	6,5	7	6,71428571428571	6	1,3	1,33333333333333	1,32	3,81818181818182	1,83333333333333	3,66666666666667	4	3,81818181818182
1	21	3	4	4,66666666666667	6,5	5,16666666666667	6	6,42857142857143	7	1,4	1,46666666666667	1,44	3,72727272727273	2,16666666666667	4	4	3,86363636363636
1	25	3	4	5,33333333333333	4,75	4,33333333333333	5	5,71428571428571	5	1,2	1,4	1,32	3,63636363636364	2,33333333333333	4	3,6	3,72727272727273
0	20	3	4	5,16666666666667	5,75	6	6,16666666666667	5,71428571428571	3,75	1,5	1,73333333333333	1,64	3,81818181818182	2,33333333333333	3,5	2,8	3,5
1	24	3	4	5,33333333333333	6	5	6,33333333333333	4,85714285714286	5,5	1,5	1,46666666666667	1,48	3,63636363636364	1,66666666666667	3,83333333333333	3	3,54545454545455
1	20	3	4	5,16666666666667	5,25	4,66666666666667	4,33333333333333	5,42857142857143	4,75	1,5	1,6	1,56	3,09090909090909	2	3,83333333333333	4	3,5
1	20	3	4	5	4,5	5,33333333333333	2,5	5,85714285714286	5	1,5	1,6	1,56	3	2,16666666666667	3,83333333333333	3,2	3,27272727272727
1	21	3	4	6,83333333333333	6,25	6,33333333333333	6	6,85714285714286	5	1,3	1,13333333333333	1,2	4	1,16666666666667	3,5	4	3,86363636363636
1	23	3	4	6	5	4,66666666666667	3,5	6	4,75	1,4	1,13333333333333	1,24	3,81818181818182	1,83333333333333	4	3,2	3,72727272727273
0	23	4	4	5,83333333333333	4,25	6,16666666666667	6,16666666666667	6,57142857142857	4,75	1,2	1,13333333333333	1,16	4	1,66666666666667	3,83333333333333	3,8	3,90909090909091
0	28	2	4	5,66666666666667	4,25	5,83333333333333	6,33333333333333	6,85714285714286	4,75	1,4	1,4	1,4	3,72727272727273	2,66666666666667	3,83333333333333	3,8	3,77272727272727
1	29	3	4	6	5,75	5,83333333333333	5,16666666666667	6	6	1,4	1,13333333333333	1,24	3,45454545454545	1,5	4	4	3,72727272727273
0	30	4	4	5,66666666666667	4,25	5,33333333333333	5,5	5,57142857142857	5,25	1,3	1,66666666666667	1,52	3,81818181818182	2,5	3,83333333333333	4	3,86363636363636
0	29	4	4	5	4,75	3,66666666666667	5	5	4,25	1,5	1,66666666666667	1,6	3	2,16666666666667	3,83333333333333	3	3,22727272727273
0	27	4	4	5,33333333333333	6	4,5	5,5	5,71428571428571	5	1,3	1,33333333333333	1,32	1,45454545454545	1	1,33333333333333	1,2	1,36363636363636
1	27	4	4	4,66666666666667	5	5,33333333333333	5,5	6,71428571428571	6,5	1,8	1,6	1,68	3,90909090909091	1,16666666666667	4	3,8	3,90909090909091
1	28	4	4	6,66666666666667	6,5	4,5	6,16666666666667	5,85714285714286	4,75	1,7	1,6	1,64	3,45454545454545	1,5	3,83333333333333	3,8	3,63636363636364
1	28	4	4	5,66666666666667	4,75	5,33333333333333	5,16666666666667	5,85714285714286	5,5	1,1	1,2	1,16	3,63636363636364	1,16666666666667	3,83333333333333	3,8	3,72727272727273
1	27	4	4	4,5	4,5	5	6,83333333333333	6,14285714285714	4,75	1,4	1,2	1,28	4	1,83333333333333	4	4	4
0	28	4	4	6,66666666666667	5	6,16666666666667	6,83333333333333	6,57142857142857	5,5	1,1	1,26666666666667	1,2	3,81818181818182	1,66666666666667	4	3,6	3,81818181818182
1	31	4	4	6	5,5	6,66666666666667	6,5	7	4	1,1	1,13333333333333	1,12	3,90909090909091	1,16666666666667	4	4	3,95454545454545
1	30	4	4	6,66666666666667	6	6,5	6,66666666666667	7	6,75	1,1	1,13333333333333	1,12	4	1,5	4	3,8	3,95454545454545
1	28	4	4	5,83333333333333	4,5	6	5,33333333333333	6,57142857142857	6,25	1,3	1,46666666666667	1,4	3,54545454545455	2,5	4	4	3,77272727272727
0	41		4	7	6,25	6,5	7	6,71428571428571	5,5	1,4	1	1,16	4	1,33333333333333	4	4	4
0	38	1	4	5,33333333333333	4,75	6	6	6,42857142857143	6,25	1,5	1,4	1,44	3,09090909090909	2,66666666666667	3,83333333333333	4	3,5
0	33	3	4	5,66666666666667	4,5	4,5	5,16666666666667	5,28571428571429	5	1,2	1	1,08	3,63636363636364	2	3,83333333333333	4	3,77272727272727
0	35	3	4	6	4,75	5,66666666666667	3,16666666666667	4	6	1,1	1,53333333333333	1,36	3,54545454545455	2,16666666666667	3,16666666666667	2,6	3,22727272727273
1	36	4	4	6,33333333333333	5,75	5,66666666666667	5,66666666666667	5,42857142857143	4,75	1	1	1	4	1,83333333333333	3,83333333333333	4	3,95454545454545
0	35	4	4	6,33333333333333	5,25	5,66666666666667	6,66666666666667	5,71428571428571	6,5	1,1	1,26666666666667	1,2	3,81818181818182	1,5	4	4	3,90909090909091
0	37	4	4	5,16666666666667	6,5	5,5	5,83333333333333	6	6	1,2	1,33333333333333	1,28	3,36363636363636	1,5	4	3,8	3,63636363636364
1	38	4	4	5,33333333333333	5,5	5,33333333333333	4,83333333333333	6,14285714285714	6,75	1,2	1,06666666666667	1,12	3,54545454545455	1,33333333333333	3,33333333333333	4	3,59090909090909
1	35	4	4	4,83333333333333	4	5,33333333333333	6,16666666666667	6,71428571428571	5	1,1	1,06666666666667	1,08	3,63636363636364	3	3,83333333333333	4	3,77272727272727
0	36	4	4	6,33333333333333	5,75	5,16666666666667	5,5	5,85714285714286	4,75	1,5	1,33333333333333	1,4	3,90909090909091	1,5	4	3,6	3,86363636363636
1	33	4	4	6	6	6	5,5	6,42857142857143	4,75	1,4	1,13333333333333	1,24	3,81818181818182	1,33333333333333	4	4	3,90909090909091
0	58		4	5,5	5,5	5,83333333333333	6,33333333333333	5,71428571428571	5,5	1,9	1,73333333333333	1,8	2,45454545454545	2,33333333333333	3,33333333333333	3	2,81818181818182
0	45	2	4	5,66666666666667	4,5	5,16666666666667	6,33333333333333	6,28571428571429	4,75	1,2	1,53333333333333	1,4	3,54545454545455	1,83333333333333	3,5	3,8	3,59090909090909
1	59	1	4	6,5	3,5	4,5	6,66666666666667	6	7	1,6	1,33333333333333	1,44	3,90909090909091	1,33333333333333	4	3,8	3,90909090909091
1	50	2	4	7	5,5	7	7	7	5,5	1,1	1,4	1,28	3,81818181818182	1,83333333333333	3,66666666666667	3,4	3,68181818181818
0	56	2	4	6,66666666666667	5,5	7	5,66666666666667	7	6,75	1,2	1,26666666666667	1,24	1,45454545454545	1,16666666666667	1,66666666666667	1,2	1,45454545454545
1	43	2	4	6	4	4	7	6,14285714285714	7	1,4	1,33333333333333	1,36	3,63636363636364	2,16666666666667	3,83333333333333	3,6	3,68181818181818
1	50	2	4	5,5	4,75	6,66666666666667	6,66666666666667	6,71428571428571	5	1,7	1,66666666666667	1,68	3,81818181818182	2,83333333333333	3,83333333333333	4	3,86363636363636
0	45	3	4	6,33333333333333	6,25	6,83333333333333	6,5	7	6	1,3	1,26666666666667	1,28	3,90909090909091	1	3,66666666666667	4	3,86363636363636
0	46	3	4	5,5	6	4	4	4,14285714285714	5,25	1,7	1,53333333333333	1,6	3,72727272727273	2	4	2,8	3,59090909090909
1	45	4	4	5,16666666666667	4	4,66666666666667	5,5	5,57142857142857	5	1,3	1,46666666666667	1,4	3,90909090909091	2,16666666666667	4	4	3,95454545454545
0	42	4	4	5,5	5	5,33333333333333	6	6	5,25	1,4	1,26666666666667	1,32	3,90909090909091	2	4	3,8	3,90909090909091
0	20	3	5	6	5,25	5,16666666666667	5,5	5,85714285714286	4,25	1,3	1,33333333333333	1,32	3,81818181818182	1,16666666666667	4	3,8	3,86363636363636
0	20	3	5	6	6,5	6	6,33333333333333	6,85714285714286	5,5	1,3	1,2	1,24	4	1,33333333333333	4	4	4
0	20	3	5	6	5	5	3,66666666666667	6,71428571428571	5,5	1,3	1	1,12	3,63636363636364	2,16666666666667	4	4	3,81818181818182
1	19	3	5	5,33333333333333	5,25	4,16666666666667	5,5	5,57142857142857	5,75	1,5	1,46666666666667	1,48	3,09090909090909	1,83333333333333	3,83333333333333	3,6	3,40909090909091
1	21	3	5	3,5	3,25	5,16666666666667	6	5,57142857142857	2,75	1,5	1,66666666666667	1,6	2,18181818181818	1,66666666666667	3	3,4	2,68181818181818
1	22	3	5	5,33333333333333	5,5	5	4,83333333333333	5,42857142857143	5,5	1,4	1,13333333333333	1,24	3,18181818181818	1,16666666666667	4	3,8	3,54545454545455
1	22	3	5	5,5	5,5	6	7	7	3,5	1,3	1,06666666666667	1,16	3,63636363636364	1,66666666666667	3,83333333333333	4	3,77272727272727
1	19	3	5	5,5	5,5	4,33333333333333	2,66666666666667	5,71428571428571	4,25	1,6	1,13333333333333	1,32	3,36363636363636	1,5	3,5	3,4	3,40909090909091
1	22	3	5	5,66666666666667	5,75	5,33333333333333	5,66666666666667	6	5,25	1,4	1,33333333333333	1,36	3,90909090909091	2	4	4	3,95454545454545
1	20	3	5	5,33333333333333	6,25	6,5	6,66666666666667	7	3,25	1,3	1,2	1,24	3,54545454545455	1,83333333333333	4	4	3,77272727272727
0	21	3	5	5,66666666666667	4,75	6,66666666666667	6,66666666666667	6,57142857142857	5,25	1,4	1,13333333333333	1,24	3,81818181818182	1,83333333333333	4	3,6	3,81818181818182
0	24	3	5	5,83333333333333	5,75	3	5	5,28571428571429	6,25	1,3	1,4	1,36	3,27272727272727	2,66666666666667	3,5	2,8	3,22727272727273
1	19	3	5	4	3,5	5,33333333333333	4,16666666666667	4,57142857142857	4,5	1,5	1,26666666666667	1,36	3,27272727272727	2,5	3,16666666666667	2,8	3,13636363636364
1	20	3	5	5,83333333333333	6	5	6,5	6,71428571428571	5,25	1,3	1,46666666666667	1,4	3,90909090909091	1,66666666666667	4	4	3,95454545454545
0	32	2	5	5,66666666666667	5,5	5,5	6,5	6,71428571428571	5	1,8	1,33333333333333	1,52	3,45454545454545	1,33333333333333	3,83333333333333	3,8	3,63636363636364
1	26	3	5	6,16666666666667	6	5,66666666666667	6,66666666666667	6,71428571428571	5	1,6	1,6	1,6	3,54545454545455	2,16666666666667	3,83333333333333	3,8	3,68181818181818
0	28	4	5	7	6,75	5,5	6,83333333333333	6,85714285714286	6,25	1	1,2	1,12	3,90909090909091	1	4	4	3,95454545454545
0	32	4	5	5,83333333333333	5,5	6,33333333333333	5,66666666666667	6,57142857142857	5,5	1,1	1	1,04	3,90909090909091	1,16666666666667	4	4	3,95454545454545
0	30	4	5	4,83333333333333	5	5,5	5,5	5,57142857142857	5	1,2	1,13333333333333	1,16	3	2,5	3,5	3	3,13636363636364
1	26	4	5	6,5	5,5	6,66666666666667	5	6,85714285714286	6	1,3	1,13333333333333	1,2	3,90909090909091	1,16666666666667	4	3,8	3,90909090909091
1	29	4	5	5,66666666666667	5,5	5,66666666666667	6,16666666666667	5,85714285714286	4,75	1,1	1,13333333333333	1,12	3,72727272727273	1,33333333333333	4	3,6	3,77272727272727
1	27	4	5	5,66666666666667	4,75	6,16666666666667	4,66666666666667	6,42857142857143	6,5	1,4	1,66666666666667	1,56	3,72727272727273	2	4	3,6	3,77272727272727
1	30	4	5	4,66666666666667	4	5	6,16666666666667	6,42857142857143	5,25	1,2	1,66666666666667	1,48	3,81818181818182	3	4	3,4	3,77272727272727
1	31	4	5	6,33333333333333	6,5	7	6,66666666666667	7	6,25	1,3	1,13333333333333	1,2	4	2	4	4	4
1	29	4	5	4,83333333333333	5	6,66666666666667	5,5	6,42857142857143	3,75	1,5	1,66666666666667	1,6	3,72727272727273	2,5	3,66666666666667	3,6	3,68181818181818
0	39	2	5	6,83333333333333	6,25	5,66666666666667	6,83333333333333	5,42857142857143	5	1,3	1,26666666666667	1,28	4	2,33333333333333	4	3,8	3,95454545454545
1	35	1	5	5,5	5,75	6,5	5,5	6	6	1,3	1,66666666666667	1,52	3,81818181818182	1,83333333333333	4	4	3,90909090909091
1	36	2	5	7	5	6,66666666666667	6,83333333333333	6,71428571428571	5	1,2	1,66666666666667	1,48	3,90909090909091	1,83333333333333	4	4	3,95454545454545
0	33	3	5	6,66666666666667	6,25	7	7	7	6,25	1	1	1	4	1	4	3,8	3,95454545454545
0	35	3	5	4,66666666666667	5,25	4,33333333333333	6,33333333333333	6,14285714285714	4,5	1,6	1,33333333333333	1,44	3,27272727272727	2,16666666666667	3,5	3,4	3,36363636363636
0	35	3	5	5	5,5	4	5,33333333333333	4,85714285714286	4,75	1	1,46666666666667	1,28	3,63636363636364	1,66666666666667	3,5	2,6	3,36363636363636
1	35	3	5	6	5	6,33333333333333	6,5	6,42857142857143	5,75	1,3	1,26666666666667	1,28	3,54545454545455	1,16666666666667	4	4	3,77272727272727
0	35	4	5	5,16666666666667	5	5,66666666666667	5,5	5,71428571428571	5,25	1,1	1,13333333333333	1,12	4	1,83333333333333	3,83333333333333	3,6	3,86363636363636
0	37	4	5	6,16666666666667	5,5	4,83333333333333	3,83333333333333	5,57142857142857	5,75	1,2	1,73333333333333	1,52	3,63636363636364	2,16666666666667	4	3,2	3,63636363636364
1	34	4	5	5,33333333333333	5,25	6	5	5,85714285714286	4,5	1,2	1,26666666666667	1,24	4	2	4	4	4
1	35	4	5	6,16666666666667	6	4,5	6,33333333333333	6,28571428571429	5,75	1,5	1,33333333333333	1,4	3,90909090909091	2	3,83333333333333	4	3,90909090909091
1	38	4	5	6	6,25	5	5,33333333333333	6,57142857142857	6	1,1	1,13333333333333	1,12	4	1	4	4	4
1	38	4	5	3,66666666666667	5,25	3,5	4,83333333333333	3,85714285714286	6	1,1	1	1,04	3,36363636363636	3	4	3,4	3,54545454545455
0	49		5	5,66666666666667	6,25	5,5	5,16666666666667	5	5,75	1,5	1,26666666666667	1,36	3,81818181818182	1,5	3,66666666666667	4	3,81818181818182
1	53		5	7	5	7	7	7	7	1,1	1,53333333333333	1,36	4	1,66666666666667	4	3,6	3,90909090909091
0	53	0	5	6	7	6,16666666666667	6,83333333333333	7	7	1	1,33333333333333	1,2	4	1	4	4	4
1	49	2	5	5,33333333333333	4	4,83333333333333	5,83333333333333	6,14285714285714	5	1,6	1,66666666666667	1,64	3,81818181818182	2,5	3,66666666666667	3,6	3,72727272727273
0	50	2	5	5,16666666666667	4	6,83333333333333	6,83333333333333	6,42857142857143	5	1,3	1,26666666666667	1,28	3,81818181818182	2,33333333333333	4	4	3,90909090909091
1	61		5	6,66666666666667	5,5	6	6	7	4	1,6	1,53333333333333	1,56	3,81818181818182	2	3,83333333333333	4	3,86363636363636
1		4	6	6,83333333333333	6,5	4,5	4,66666666666667	6,42857142857143	5,25	1,4	1,06666666666667	1,2	4	1	4	3,8	3,95454545454545
1	25	3	6	6,33333333333333	6,5	6,33333333333333	6,16666666666667	6,71428571428571	6,25	1	1,13333333333333	1,08	3,81818181818182	2	4	4	3,90909090909091
0	19	3	6	6	4,25	4,83333333333333	4,16666666666667	6	5,75	1,8	1,6	1,68	3,36363636363636	2,16666666666667	3,83333333333333	2,8	3,36363636363636
0	21	3	6	5,66666666666667	3,75	4,16666666666667	5	5,14285714285714	4,5	1,5	1,26666666666667	1,36	3,09090909090909	2	3,66666666666667	3,2	3,27272727272727
0	21	3	6	5,83333333333333	5,25	6	5,5	6,42857142857143	6,5	1,2	1,4	1,32	3,36363636363636	1,16666666666667	3,66666666666667	4	3,59090909090909
0	19	3	6	4,33333333333333	3,75	3,83333333333333	5	4,57142857142857	4,5	1,5	1,53333333333333	1,52	3,09090909090909	2,66666666666667	3,33333333333333	3	3,13636363636364
1	20	3	6	4,83333333333333	5,25	5	5	5,85714285714286	5,75	1,2	1,66666666666667	1,48	3,72727272727273	2	4	4	3,86363636363636
1	32	3	6	5,16666666666667	5,25	4,33333333333333	5,5	5,57142857142857	4	1,3	1,13333333333333	1,2	3,90909090909091	1	4	3,8	3,90909090909091
1	28	4	6	4,83333333333333	5,75	4,66666666666667	5,33333333333333	5,57142857142857	3,5	1,3	1,66666666666667	1,52	3,54545454545455	1,83333333333333	4	3,6	3,68181818181818
1	30	4	6	7	1	5	6	6,14285714285714	5,5	1,1	1,46666666666667	1,32	4	1,33333333333333	4	3,4	3,86363636363636
1	32	4	6	6,33333333333333	7	6,83333333333333	6,83333333333333	7	6	1,4	1,13333333333333	1,24	3,90909090909091	1,33333333333333	4	3,6	3,86363636363636
1	32	4	6	6,66666666666667	6,25	6,66666666666667	6,5	6,57142857142857	6,5	1,1	1,2	1,16	3,27272727272727	2	3,5	3,8	3,45454545454545
1	31	4	6	5,83333333333333	4,5	4,66666666666667	5,16666666666667	5,85714285714286	6	1,6	1,33333333333333	1,44	3,90909090909091	2	4	4	3,95454545454545
1	30	4	6	6,33333333333333	6,25	6	6,33333333333333	6,14285714285714	6	1,1	1,26666666666667	1,2	4	1,33333333333333	4	4	4
1	27	4	6	5,5	5	5,33333333333333	5,33333333333333	5,71428571428571	5,25	1,3	1,6	1,48	3,81818181818182	2,16666666666667	4	3,4	3,77272727272727
0	34	3	6	5,83333333333333	6	3,66666666666667	5,83333333333333	5,42857142857143	6,5	1,6	1,2	1,36	3,36363636363636	1,83333333333333	3,83333333333333	3,2	3,45454545454545
0	41	4	6	5,5	5,75	3,83333333333333	5,83333333333333	6,57142857142857	6,75	1,6	1,26666666666667	1,4	3,81818181818182	1,66666666666667	4	3,8	3,86363636363636
1	33	4	6	6,16666666666667	6,25	7	6,83333333333333	6,85714285714286	5,25	1	1,2	1,12	4	2,33333333333333	4	3,8	3,95454545454545
1	51	0	6	6,83333333333333	5,25	5,5	6,83333333333333	6,28571428571429	5,5	1,1	1,26666666666667	1,2	3,90909090909091	3,66666666666667	4	3,8	3,90909090909091
1	42	3	6	5	4	4,5	5,66666666666667	5,42857142857143	5,25	1,5	1,26666666666667	1,36	3,45454545454545	3,83333333333333	3,33333333333333	3	3,31818181818182
1	46	3	6	6,33333333333333	4,75	5	5,33333333333333	4,85714285714286	5,25	1,3	1,06666666666667	1,16	3,81818181818182	1,33333333333333	4	4	3,90909090909091
0	56	3	6	6,33333333333333	5,75	5,83333333333333	6,16666666666667	6,14285714285714	5	1,1	1,13333333333333	1,12	4	1	3	4	3,72727272727273
0	45	4	6	6,16666666666667	5	5,5	6,66666666666667	5,42857142857143	5,75	1,2	1,06666666666667	1,12	3,90909090909091	1,83333333333333	4	3,4	3,81818181818182
0	60	4	6	6,33333333333333	6	5	5,83333333333333	5,14285714285714	6,5	1,1	1,13333333333333	1,12	3,54545454545455	1,16666666666667	3,83333333333333	3,2	3,54545454545455
0	49	4	6	7	7	6	7	6,57142857142857	6	1,4	1,33333333333333	1,36	3,90909090909091	1,83333333333333	4	3,4	3,81818181818182
0	46	4	6	6,16666666666667	4,5	4,66666666666667	5	3,42857142857143	3	1,4	1	1,16	3,63636363636364	1,5	3,16666666666667	2,8	3,31818181818182
0	52	4	6	6,16666666666667	6,75	5,83333333333333	6,33333333333333	6,14285714285714	4,75	1,3	1,2	1,24	3,81818181818182	1,16666666666667	4	4	3,90909090909091
1	48	4	6	6	5,75	6,16666666666667	6,83333333333333	6,71428571428571	4,75	1,3	1,46666666666667	1,4	4	2	4	4	4
1	45	4	6	7	6,5	7	7	7	7	1	1	1	4	1,16666666666667	4	4	4
0	45	4	6	6,16666666666667	5,25	5,66666666666667	6,5	6,14285714285714	5,25	1,4	1,66666666666667	1,56	3,36363636363636	2,66666666666667	3,66666666666667	4	3,59090909090909
1	44	4	6	5,5	5,5	5,16666666666667	4,83333333333333	5,28571428571429	5,25	1,2	1,46666666666667	1,36	3,81818181818182	1,16666666666667	4	3,4	3,77272727272727
		4	7	7	6,75	6,66666666666667	7	7	5,25	1	1,26666666666667	1,16	3,90909090909091	1,33333333333333	4	3,4	3,81818181818182
0	24		7	6,5	7	6,5	6,66666666666667	6,85714285714286	6,5	1	1,2	1,12	4	1,66666666666667	4	3,8	3,95454545454545
0	22	3	7	3,66666666666667	4	5	3,16666666666667	4,71428571428571	4,75	1,7	1,66666666666667	1,68	3	3	4	3,2	3,31818181818182
0	22	3	7	5,83333333333333	5,75	6,16666666666667	5,33333333333333	6	5,5	1,2	1,46666666666667	1,36	3,72727272727273	1,66666666666667	3,5	3,6	3,63636363636364
0	22	3	7	5,83333333333333	5,75	5,33333333333333	5,5	5,71428571428571	5,75	1	1,13333333333333	1,08	3,81818181818182	1,16666666666667	4	4	3,90909090909091
1	22	3	7	6,16666666666667	6,5	4,66666666666667	4	6,28571428571429	6,75	1,7	1,66666666666667	1,68	3,63636363636364	1,66666666666667	4	3,8	3,77272727272727
1	21	3	7	4,16666666666667	4,75	6,16666666666667	5,66666666666667	6,42857142857143	4,25	1	1,13333333333333	1,08	3,36363636363636	2	3,83333333333333	4	3,63636363636364
1	18	3	7	3,16666666666667	3,5	4,16666666666667	4	4,14285714285714	2,75	1,5	1,26666666666667	1,36	2,72727272727273	2	3,33333333333333	2,8	2,90909090909091
1	19	3	7	4,66666666666667	5,25	5,83333333333333	5,66666666666667	5	6,25	1,5	1,46666666666667	1,48	3	2	3,66666666666667	2,8	3,13636363636364
1	19	3	7	6,16666666666667	5,5	5,5	5,66666666666667	6,71428571428571	5,75	1,6	1,2	1,36	3,63636363636364	1,66666666666667	4	3,8	3,77272727272727
1	19	3	7	5,5	5,5	6,33333333333333	6,16666666666667	6,42857142857143	5,25	1,6	1,46666666666667	1,52	4	2,33333333333333	4	4	4
0	25	4	7	5,66666666666667	5,25	5,5	4,66666666666667	6	5,5	1,6	1,06666666666667	1,28	4	1	4	3,4	3,86363636363636
0	26	3	7	5,83333333333333	5,25	4,16666666666667	6,16666666666667	6	4,25	1,4	1,53333333333333	1,48	3,54545454545455	1,33333333333333	3,83333333333333	3,8	3,68181818181818
0	31	3	7	6,33333333333333	6	4,83333333333333	5,5	6,85714285714286	4,75	1,6	1,13333333333333	1,32	4	1,5	4	4	4
0	31	3	7	5	4,5	5	4,5	5,42857142857143	4,75	1	1,06666666666667	1,04	4	1,33333333333333	3,83333333333333	3,6	3,86363636363636
1	32	3	7	5,83333333333333	5,5	6,83333333333333	6,83333333333333	6,85714285714286	6	1,5	1,33333333333333	1,4	3,90909090909091	2,33333333333333	4	4	3,95454545454545
1	30	3	7	6	6	5,16666666666667	7	6,42857142857143	4,5	1,1	1,26666666666667	1,2	4	1,5	4	3,8	3,95454545454545
0	28	4	7	7	6,25	5,33333333333333	4,16666666666667	6,71428571428571	4	1,8	1,46666666666667	1,6	3,81818181818182	1,83333333333333	4	3,2	3,72727272727273
1	28	4	7	6,66666666666667	6,5	5,83333333333333	6,5	6,71428571428571	5,75	1,3	1	1,12	3,72727272727273	1	4	4	3,86363636363636
1	31	4	7	5	3,75	6	4,5	5,71428571428571	5	1,4	1,6	1,52	3,45454545454545	2,5	3,5	3,6	3,5
1	38	3	7	5,33333333333333	6,25	6,5	6,5	6,42857142857143	5,5	1,4	1,13333333333333	1,24	3,36363636363636	1,33333333333333	3,66666666666667	3,8	3,54545454545455
0	40	3	7	7	7	7	7	7	7	1,3	1,26666666666667	1,28	4	1,16666666666667	4	4	4
1	37	4	7	6,83333333333333	7	6,16666666666667	5,83333333333333	6,42857142857143	6,5	1,5	1,13333333333333	1,28	3,72727272727273	1	4	3,8	3,81818181818182
0	47	1	7	5,5	2,75	5,83333333333333	6	5,28571428571429	2,25	1,3	1,4	1,36	3,81818181818182	1,5	3,16666666666667	3,2	3,5
	52	1	7	6,83333333333333	6,25	6,83333333333333	6,83333333333333	6,57142857142857	6,5	1,3	1,26666666666667	1,28	4	1,16666666666667	4	3,6	3,90909090909091
1	52	3	7	6	5,75	5,5	3,83333333333333	6	6	1	1,26666666666667	1,16	3,63636363636364	1,33333333333333	4	4	3,81818181818182
0	56	4	7	4,83333333333333	3,75	4,33333333333333	4,83333333333333	5,14285714285714	5,25	1,3	1,73333333333333	1,56	2,81818181818182	1,66666666666667	3,16666666666667	2,8	2,90909090909091
0	50	4	7	5,5	5	5,5	5,5	5,28571428571429	5,5	1,1	1,13333333333333	1,12	4	1,16666666666667	4	4	4
1	48	4	7	6,16666666666667	4,75	4,83333333333333	6,5	6	6,75	1,1	1,26666666666667	1,2	4	1,83333333333333	4	3,6	3,90909090909091
0		3	8	7	7	7	7	7	7	1	1	1	2,45454545454545	1,33333333333333	2	3	2,45454545454545
0	23	3	8	5,16666666666667	3,75	3,83333333333333	4,33333333333333	6,57142857142857	4,25	1,3	1,6	1,48	2,54545454545455	2,66666666666667	3,5	3,8	3,09090909090909
1	21	3	8	4,16666666666667	5,75	4,16666666666667	5,66666666666667	6,42857142857143	6,25	1,2	1,53333333333333	1,4	3,36363636363636	1,16666666666667	4	3,4	3,54545454545455
0	24	3	8	6	5,75	4	5,83333333333333	6,42857142857143	4,75	1,1	1,2	1,16	3,72727272727273	1	4	3,8	3,81818181818182
0	24	4	8	5,66666666666667	5,25	5,83333333333333	5,33333333333333	6,14285714285714	5	1,5	1,2	1,32	4	2,5	4	4	4
0	31	1	8	6	6,25	6	5,66666666666667	5,71428571428571	5,5	1,1	1,06666666666667	1,08	3,27272727272727	1,16666666666667	3,66666666666667	3	3,31818181818182
0	30	4	8	5,5	3,25	6	3	7	5,75	1,7	1,33333333333333	1,48	3,81818181818182	2,66666666666667	4	3	3,68181818181818
1	34	2	8	4,66666666666667	2,75	5	1,66666666666667	6,14285714285714	2,75	1,2	1,53333333333333	1,4	3,63636363636364	1,33333333333333	3,5	3,4	3,54545454545455
0	37	3	8	5,16666666666667	4,5	5,33333333333333	5,5	6,71428571428571	6	1,4	1,33333333333333	1,36	3,54545454545455	2	3,66666666666667	3,6	3,59090909090909
1	33	4	8	6,83333333333333	5,25	5,83333333333333	6	7	6,75	1	1,13333333333333	1,08	3,90909090909091	2	4	4	3,95454545454545
1	38	4	8	6,33333333333333	6	7	7	6,71428571428571	5,5	1,4	1,2	1,28	4	1,5	4	4	4
1	55	2	8	6,33333333333333	6	5,83333333333333	7	6,85714285714286	6,25	1,3	1,13333333333333	1,2	3,81818181818182	1,5	4	4	3,90909090909091
1	55	2	8	6,33333333333333	6	6,66666666666667	6,66666666666667	7	5,5	1	1,26666666666667	1,16	3,90909090909091	1,5	4	3,8	3,90909090909091
0	42	3	8	6,16666666666667	6	5,83333333333333	6	6,71428571428571	6	1,4	1,06666666666667	1,2	3,90909090909091	1,33333333333333	4	3,8	3,90909090909091
0	44	4	8	6	4	5	5,83333333333333	5,57142857142857	5	1,3	1,2	1,24	3,63636363636364	1,33333333333333	3,5	4	3,68181818181818
1	44	4	8	7	7	7	7	6,14285714285714	6,5	1,2	1,2	1,2	4	1,66666666666667	4	4	4
1	20	3	9	6,66666666666667	6,25	5,33333333333333	5,33333333333333	6,71428571428571	4,75	1,2	1	1,08	4	1,5	4	4	4
0	31	3	9	6,16666666666667	5,5	5,66666666666667	6	6	6,25	1	1,13333333333333	1,08	4	1	4	4	4
0	27	4	9	6,33333333333333	6,5	6,5	5,5	6,14285714285714	5	1,2	1,13333333333333	1,16	3,81818181818182	1,5	4	3,2	3,72727272727273
1	32	4	9	4,33333333333333	5,25	5	6,33333333333333	7	2,25	1,5	1,46666666666667	1,48	3,81818181818182	2	4	4	3,90909090909091
1	35	2	9	6,66666666666667	5,75	6,66666666666667	5,66666666666667	6,85714285714286	6	1,1	1,06666666666667	1,08	3,90909090909091	1,33333333333333	4	4	3,95454545454545
0	34	3	9	7	6	6,83333333333333	4,83333333333333	7	6,75	1,2	1,13333333333333	1,16	4	2,16666666666667	4	4	4
0	36	4	9	6,16666666666667	5,75	5,83333333333333	6	6	6,25	1,6	1,6	1,6	3,81818181818182	2,16666666666667	4	3,2	3,72727272727273
1	39	4	9	4,5	4,5	5,33333333333333	3,16666666666667	5,57142857142857	5,5	1,7	1,4	1,52	3,63636363636364	2	4	3,4	3,68181818181818
1	39	4	9	6	6,25	6,33333333333333	4,83333333333333	6,85714285714286	3,75	1,2	1,2	1,2	3,81818181818182	1,16666666666667	4	3,4	3,77272727272727
1	52	1	9	7	7	7	4	7	6,25	1,3	1,53333333333333	1,44	4	1,66666666666667	4	4	4
1	52	3	9	7	5,75	3,5	5,33333333333333	4,85714285714286	6,25	1,5	1,2	1,32	3,45454545454545	1,5	3,5	2,4	3,22727272727273
1	45	4	9	6	4	5,16666666666667	5,83333333333333	6,42857142857143	4,5	1	1,06666666666667	1,04	3,63636363636364	1,66666666666667	4	4	3,81818181818182
1	47	4	9	5	6	5,33333333333333	5,83333333333333	6	6,25	1	1,13333333333333	1,08	2,36363636363636	1,83333333333333	2	3,4	2,5
1	45	4	9	6,33333333333333	5,5	6,16666666666667	5,83333333333333	6,14285714285714	4,5	1,2	1,2	1,2	3,90909090909091	2	4	3,8	3,90909090909091
1	49	4	9	6,66666666666667	6,5	5,83333333333333	6,83333333333333	7	6,5	1,1	1,33333333333333	1,24	4	1,5	4	4	4
1	47	4	9	6,83333333333333	7	7	6	7	6,25	1,2	1,4	1,32	4	1,16666666666667	4	3,2	3,81818181818182
0	62	1	9	6,5	5,5	6,5	6,33333333333333	6,71428571428571	6,25	1,3	1,46666666666667	1,4	3,54545454545455	1,83333333333333	3,83333333333333	4	3,72727272727273
0	21	3	10	4,66666666666667	3,75	3,33333333333333	5	5,42857142857143	5	1,6	1,66666666666667	1,64	3,36363636363636	2,33333333333333	3,16666666666667	3,4	3,31818181818182
1	25	4	10	6,5	6,25	7	6,16666666666667	7	5	1,2	1,06666666666667	1,12	3,36363636363636	1,16666666666667	4	4	3,68181818181818
1	28	4	10	6,33333333333333	6,5	6,66666666666667	6,66666666666667	6,57142857142857	6,5	1,5	1,46666666666667	1,48	3,90909090909091	1,66666666666667	4	4	3,95454545454545
1	34	3	10	5,66666666666667	5,75	4,66666666666667	6,33333333333333	6,28571428571429	5,25	1,4	1,33333333333333	1,36	3,63636363636364	1,5	4	3,8	3,77272727272727
1	33	3	10	5,16666666666667	5,75	5,33333333333333	5,66666666666667	6	5,25	1,5	1,06666666666667	1,24	4	2,33333333333333	4	3,6	3,90909090909091
1	33	4	10	5	6	5,83333333333333	6,33333333333333	6,14285714285714	4,75	1,2	1,26666666666667	1,24	3,63636363636364	2	4	4	3,81818181818182
1	50	2	10	6,66666666666667	4	7	6,83333333333333	7	4	1,6	1,53333333333333	1,56	3,90909090909091	2,83333333333333	4	4	3,95454545454545
0	43	0	10	7	5,5	5	7	7	4	1,3	1,33333333333333	1,32	3,09090909090909	2,16666666666667	3,16666666666667	3,8	3,27272727272727
1	55	2	10	5,66666666666667	5	6,5	5,16666666666667	5,85714285714286	5,25	1,7	1,4	1,52	3,45454545454545	1,5	3	3,8	3,40909090909091
0	42	3	10	6	3,75	6,33333333333333	6,83333333333333	6,42857142857143	5	1,4	1,6	1,52	3,90909090909091	2,16666666666667	3,16666666666667	3,6	3,63636363636364
1	42	4	10	6,16666666666667	6	5,83333333333333	6	6,14285714285714	5,5	1,1	1,2	1,16	3,90909090909091	1,16666666666667	4	3,8	3,90909090909091
0	32	4	11	6,5	5,5	6,83333333333333	6,66666666666667	6,85714285714286	3,75	1,1	1	1,04	3,90909090909091	2,16666666666667	3,83333333333333	3,8	3,86363636363636
1	35	4	11	6,66666666666667	6,25	7	5,83333333333333	6,71428571428571	6,25	1,2	1,53333333333333	1,4	3,90909090909091	2	4	4	3,95454545454545
0	47	3	11	6,16666666666667	5,75	5,5	5	5,42857142857143	5,5	1,3	1,33333333333333	1,32	3,81818181818182	1,83333333333333	4	4	3,90909090909091
1	56	4	11	6,16666666666667	6,25	6,83333333333333	6,5	6,14285714285714	5,25	1,4	1,13333333333333	1,24	3,81818181818182	1,33333333333333	4	4	3,90909090909091
1	55	2	12	6	5,75	5,16666666666667	6,5	7	4,75	1,7	1,66666666666667	1,68	3,81818181818182	2	3,83333333333333	3,8	3,81818181818182
0	34	4	14	6,33333333333333	5,5	5,5	6,16666666666667	5,71428571428571	5,25	1	1,06666666666667	1,04	3,81818181818182	1,5	4	3,6	3,81818181818182
1	39	3	16	5,83333333333333	5,5	6,16666666666667	6,33333333333333	7	6	1,5	1,2	1,32	3,90909090909091	2	4	4	3,95454545454545
0	26	4	0	5,5	4	5,83333333333333	6,33333333333333	6,71428571428571	6,75	1,4	1,73333333333333	1,6	3,81818181818182	2,16666666666667	4	4	3,90909090909091
0	22	3	1	5,33333333333333	5,25	4,16666666666667	6	5,28571428571429	5,25	1,5	1,86666666666667	1,72	2,81818181818182	2,33333333333333	3	3,6	3,04545454545455
0	20	3	1	4,83333333333333	4	5,5	2,83333333333333	5,42857142857143	4,5	1,4	1,8	1,64	3	2	3,33333333333333	3	3,09090909090909
0	32	4	1	6,83333333333333	5,5	5,83333333333333	5,66666666666667	4,85714285714286	6,75	1,1	1,8	1,52	4	2,16666666666667	4	3,8	3,95454545454545
0		3	2	3,5	5	3,5	4	5,85714285714286	4,75	1,6	1,73333333333333	1,68	2,18181818181818	1,66666666666667	3	3,2	2,63636363636364
1	23	3	2	3,66666666666667	5	5	3	6,57142857142857	4	1,3	1,93333333333333	1,68	2,72727272727273	1,83333333333333	2,83333333333333	3,6	2,95454545454545
0	37	4	2	6,16666666666667	6	5,66666666666667	4,83333333333333	5,85714285714286	5,75	1,4	1,8	1,64	3,72727272727273	2,5	4	3,8	3,81818181818182
0	22	3	3	5,5	5	4,5	5,66666666666667	6	5,75	1,3	1,73333333333333	1,56	3,18181818181818	2	3,5	3,6	3,36363636363636
0	19	3	3	4	2,5	6,33333333333333	3,5	5,85714285714286	4,25	1,3	1,73333333333333	1,56	2,90909090909091	2,33333333333333	2,66666666666667	3,4	2,95454545454545
1	19	3	3	5	3,75	4,16666666666667	6	5,42857142857143	4,5	1,6	1,73333333333333	1,68	3,27272727272727	2	3,5	3,6	3,40909090909091
1	21	3	3	6	5,75	6,33333333333333	5,16666666666667	7	6	1,4	1,8	1,64	3,63636363636364	1,66666666666667	3,83333333333333	3,8	3,72727272727273
1	21	3	3	5	5,25	5,16666666666667	3,16666666666667	6,14285714285714	4,75	1,4	1,8	1,64	3,36363636363636	2,83333333333333	4	3,6	3,59090909090909
1	34	4	3	5,33333333333333	4,5	4,66666666666667	4,33333333333333	4,57142857142857	4,5	1,6	1,8	1,72	3,72727272727273	1,83333333333333	3,83333333333333	3,2	3,63636363636364
1	37	4	3	6,33333333333333	4,75	5,5	6,83333333333333	6,57142857142857	5,5	1,3	1,73333333333333	1,56	3,90909090909091	2	3,33333333333333	3,4	3,63636363636364
1	27	4	4	3,83333333333333	4,75	4,83333333333333	4,66666666666667	5,71428571428571	4,25	1,2	1,8	1,56	3,81818181818182	2,16666666666667	3,66666666666667	3,8	3,77272727272727
0	51	2	5	5	4,5	5,83333333333333	5,33333333333333	4,71428571428571	5,25	1,6	1,8	1,72	3,45454545454545	3	3,5	3,2	3,40909090909091
1	21	3	6	3	4,75	4,83333333333333	6,16666666666667	6,28571428571429	4,25	1,5	1,93333333333333	1,76	3	2,83333333333333	3,83333333333333	3,4	3,31818181818182
1	21	3	7	5,16666666666667	5	4,5	6,66666666666667	5,85714285714286	5,75	1,4	1,8	1,64	3,45454545454545	1,5	3,5	3,6	3,5
1	52	2	11	5,83333333333333	5,25	7	5,83333333333333	7	7	1,4	1,8	1,64	3,90909090909091	2,16666666666667	4	4	3,95454545454545
1	40	2	13	5,66666666666667	5	6	5,5	4,85714285714286	5,5	1,1	1,8	1,52	3,45454545454545	2,33333333333333	3,66666666666667	4	3,63636363636364
1	59	2	13	5,33333333333333	5,75	5,5	4,16666666666667	5,85714285714286	5,75	1,2	1,86666666666667	1,6	3,72727272727273	2	4	4	3,86363636363636
1	24	2	0	6,33333333333333	4,75	6,66666666666667	5	6	5	1,9	1,26666666666667	1,52	3,81818181818182	2	4	3,8	3,86363636363636
0	19	3	0	4,66666666666667	6,5	3,16666666666667	4,66666666666667	5,14285714285714	5,75	1,9	1,4	1,6	3,45454545454545	1,83333333333333	4	2,2	3,31818181818182
1	22	3	0	3,5	5,25	2,33333333333333	4,16666666666667	4,71428571428571	6,25	1,6	1,33333333333333	1,44	4	1,66666666666667	4	4	4
1	19	3	0	5,16666666666667	5,25	4,66666666666667	4,66666666666667	4,71428571428571	5,5	2,1	1,33333333333333	1,64	3,27272727272727	1,33333333333333	4	3,4	3,5
1	19	3	1	3,66666666666667	4	5,83333333333333	5,5	6,28571428571429	5,25	2,1	1,4	1,68	3,27272727272727	2,33333333333333	4	4	3,63636363636364
1	20	3	1	3,16666666666667	4,5	5,83333333333333	6	5,71428571428571	5	1,9	1,53333333333333	1,68	3,18181818181818	2	3,66666666666667	4	3,5
1	20	3	1	5,5	3,5	5,5	6,33333333333333	6,28571428571429	4,5	2,2	1,2	1,6	3,90909090909091	1,66666666666667	3,33333333333333	4	3,77272727272727
1	20	3	1	5,33333333333333	6,25	6,33333333333333	6,16666666666667	6,85714285714286	7	1,8	1,4	1,56	3,27272727272727	1,83333333333333	3,83333333333333	3,8	3,54545454545455
1	23	3	1	5,66666666666667	5,25	5,16666666666667	6,16666666666667	6,42857142857143	6	1,6	1,2	1,36	3,45454545454545	1,5	3,83333333333333	4	3,68181818181818
1	23	3	1	5,5	5,75	4,66666666666667	6,16666666666667	6,28571428571429	5,75	1,7	1,46666666666667	1,56	3,27272727272727	2,5	4	3,2	3,45454545454545
0	24	4	1	5,66666666666667	6,25	6,5	5,66666666666667	6,71428571428571	6,75	1,8	1,26666666666667	1,48	3,90909090909091	1,5	4	4	3,95454545454545
1	25	4	1	5,33333333333333	6	5,83333333333333	6,33333333333333	6,71428571428571	5,75	1,7	1,53333333333333	1,6	3,81818181818182	2,66666666666667	3,83333333333333	4	3,86363636363636
1		3	2	3,66666666666667	3,75	5,33333333333333	6	7	4,75	1,8	1,4	1,56	3,45454545454545	2,16666666666667	4	3,8	3,68181818181818
0	23	3	2	5,66666666666667	5,5	4,66666666666667	5,33333333333333	5,57142857142857	4,25	1,7	1,26666666666667	1,44	3,45454545454545	1,33333333333333	3,5	2,8	3,31818181818182
0	21	3	2	3,5	3,5	4,33333333333333	5,16666666666667	6	5,5	1,8	1,33333333333333	1,52	3,27272727272727	3,5	3,33333333333333	3,8	3,40909090909091
1	21	3	2	5,83333333333333	6,5	4,66666666666667	6,66666666666667	6,28571428571429	5,5	1,7	1,13333333333333	1,36	4	1,16666666666667	4	3,8	3,95454545454545
1	21	3	2	4,5	4	4,16666666666667	6	5,42857142857143	4,5	1,7	1,4	1,52	3	2,33333333333333	2,83333333333333	3,2	3
0	19	3	2	5,5	5,25	6,16666666666667	5,33333333333333	6,42857142857143	5,75	1,9	1,2	1,48	3,72727272727273	2,66666666666667	4	4	3,86363636363636
0	19	3	2	5,16666666666667	5	4,66666666666667	5,5	4,57142857142857	5,5	1,6	1,4	1,48	3,27272727272727	2	4	2,8	3,36363636363636
1	20	3	2	5,83333333333333	5,25	5	6,5	6,42857142857143	5,25	1,8	1,4	1,56	3	2,5	3,66666666666667	3,6	3,31818181818182
1	20	3	2	5,33333333333333	5,25	5,16666666666667	6,5	6,28571428571429	4,25	1,7	1,46666666666667	1,56	3,72727272727273	1,66666666666667	3,66666666666667	4	3,77272727272727
1	23	3	2	4,33333333333333	5	4,5	5,83333333333333	6,14285714285714	5,25	2	1,53333333333333	1,72	3,18181818181818	2	3,5	3,2	3,27272727272727
0	24	3	3	5,16666666666667	5	5,5	6	6	6,5	1,9	1,4	1,6	3,45454545454545	2,16666666666667	3,66666666666667	3,2	3,45454545454545
0	19	3	3	4,66666666666667	5,75	2,5	3,33333333333333	4,85714285714286	6,5	2	1,2	1,52	3,54545454545455	1,66666666666667	4	2,8	3,5
0	19	3	3	4,5	4,25	4,83333333333333	4	5	4,75	1,7	1,53333333333333	1,6	3,18181818181818	2,5	3,16666666666667	3,2	3,18181818181818
1	18	3	3	4,66666666666667	5,25	5,16666666666667	5,16666666666667	5,71428571428571	5,75	1,9	1,46666666666667	1,64	3,27272727272727	2	3,66666666666667	4	3,54545454545455
1	18	3	3	4,66666666666667	5,25	4,66666666666667	6	6	6	1,9	1,6	1,72	3,09090909090909	2,16666666666667	4	3,8	3,5
1	25	3	3	5,16666666666667	5,5	4,66666666666667	5,83333333333333	6,28571428571429	4,5	1,8	1,2	1,44	3,63636363636364	1,66666666666667	3,66666666666667	3,4	3,59090909090909
1	20	3	3	5,33333333333333	5,5	5,66666666666667	4,66666666666667	5,57142857142857	5	1,7	1,2	1,4	3,81818181818182	2,16666666666667	3,83333333333333	3,8	3,81818181818182
1	19	3	3	4,83333333333333	3,5	5,16666666666667	3,83333333333333	4,42857142857143	5,25	1,8	1,6	1,68	2,90909090909091	2,83333333333333	3,66666666666667	3	3,13636363636364
1	21	3	3	4,33333333333333	2,5	6,66666666666667	5,83333333333333	5,42857142857143	4,25	1,7	1,53333333333333	1,6	3,45454545454545	2,16666666666667	4	2,8	3,45454545454545
1	31	4	3	6	5,75	5,16666666666667	5,66666666666667	6,28571428571429	6	1,7	1,53333333333333	1,6	3,63636363636364	1,33333333333333	4	4	3,81818181818182
1	26	4	3	6	5,5	5,5	4,5	6	4	1,7	1,6	1,64	3,72727272727273	2,16666666666667	3,83333333333333	3,4	3,68181818181818
0	43	3	3	5,66666666666667	5,75	6,66666666666667	5,5	6,71428571428571	5,75	1,7	1,46666666666667	1,56	3,90909090909091	1,5	3,83333333333333	3,8	3,86363636363636
1		3	4	5,16666666666667	4	5,83333333333333	5	6,57142857142857	6,5	1,9	1,13333333333333	1,44	3,63636363636364	1	3,83333333333333	4	3,77272727272727
0	21	3	4	3,83333333333333	4,25	5	5,16666666666667	6,28571428571429	6,5	1,6	1,33333333333333	1,44	3,81818181818182	2,5	4	3,8	3,86363636363636
1	20	3	4	5,16666666666667	4,25	4,66666666666667	4,16666666666667	6,42857142857143	4,25	1,7	1,33333333333333	1,48	3,09090909090909	2,33333333333333	3,66666666666667	3,8	3,40909090909091
0	28	4	4	4,66666666666667	5,75	4,16666666666667	5,16666666666667	4,28571428571429	5	2	1,53333333333333	1,72	3,45454545454545	2,33333333333333	4	3,2	3,54545454545455
0	22	3	5	4,16666666666667	4,25	6,5	6,33333333333333	6,57142857142857	3,5	1,9	1,4	1,6	4	2,66666666666667	3,33333333333333	3,8	3,77272727272727
1	19	3	5	3,33333333333333	2	5,16666666666667	4,16666666666667	6,57142857142857	3,75	1,9	1,53333333333333	1,68	3,54545454545455	2,33333333333333	2,66666666666667	4	3,40909090909091
0	24	3	6	4,5	4	3	2,83333333333333	5,14285714285714	4	1,6	1,33333333333333	1,44	3,18181818181818	2,33333333333333	3,16666666666667	2,6	3,04545454545455
1	33	3	6	6,66666666666667	5,5	6	6,5	6,85714285714286	6,25	1,7	1,53333333333333	1,6	3,90909090909091	1,66666666666667	4	4	3,95454545454545
0	55	4	6	7	6,25	6	6,5	6,85714285714286	5	1,6	1,33333333333333	1,44	3,90909090909091	1,16666666666667	4	3,4	3,81818181818182
0	26	4	7	5,5	5,75	5,5	5	6,71428571428571	6,25	1,7	1,33333333333333	1,48	3,72727272727273	1,66666666666667	4	3,8	3,81818181818182
1	53	4	7	6,5	5,75	5,33333333333333	4,16666666666667	5,85714285714286	4	1,8	1,53333333333333	1,64	3,81818181818182	1,5	3,66666666666667	3,4	3,68181818181818
1	35	4	9	6,5	6,25	7	6,33333333333333	6,85714285714286	4,5	1,8	1,53333333333333	1,64	4	1,33333333333333	4	3,8	3,95454545454545
1	33	4	9	5,66666666666667	4,75	5,83333333333333	5,83333333333333	7	4,25	1,7	1,4	1,52	3,90909090909091	1,83333333333333	4	3,6	3,86363636363636
0	40	1	10	6	5,5	7	7	7	7	1,7	1,53333333333333	1,6	4	2	4	4	4
1	58	0	13	7	5,5	6	7	7	5,5	1,9	1,53333333333333	1,68	3,63636363636364	2	3,83333333333333	3,8	3,72727272727273
1	20	3	1	4	3,5	3,83333333333333	5	6	4,5	1,9	2,06666666666667	2	3	2,33333333333333	3,5	3,4	3,22727272727273
1	21	3	1	3,83333333333333	3,75	5,66666666666667	5,33333333333333	5,71428571428571	6	1,9	1,93333333333333	1,92	2,81818181818182	1,83333333333333	3	2,8	2,86363636363636
1	24	3	1	6,33333333333333	4,25	5,33333333333333	6,5	5,85714285714286	5,5	1,5	2,2	1,92	3,54545454545455	1,33333333333333	3,5	4	3,63636363636364
1	22	3	1	4,16666666666667	3,25	4,83333333333333	4,83333333333333	5,71428571428571	3	2	1,93333333333333	1,96	3	2,33333333333333	3	3,4	3,09090909090909
1	19	3	1	3,83333333333333	1,75	5,16666666666667	5,5	5	6	1,6	2,06666666666667	1,88	2,81818181818182	3,16666666666667	2,66666666666667	3,4	2,90909090909091
1	51	0	1	4,5	3	5	4,16666666666667	5,85714285714286	3,5	1,6	2,73333333333333	2,28	3,18181818181818	2,66666666666667	1,83333333333333	3,4	2,86363636363636
0	69	1	1	6	5,5	6	7	7	7	1,5	1,93333333333333	1,76	4	1,33333333333333	3,66666666666667	4	3,90909090909091
1	20	3	2	6,16666666666667	5,5	3,33333333333333	4,33333333333333	4,85714285714286	6	1,9	1,73333333333333	1,8	3,18181818181818	2	3,83333333333333	3,2	3,36363636363636
1	19	3	2	5,66666666666667	6,25	6	4,33333333333333	6,57142857142857	5,25	1,8	2,06666666666667	1,96	3	2,33333333333333	3,5	3,8	3,31818181818182
0	20	3	2	5,5	4,75	4	5,83333333333333	5,42857142857143	4,25	1,5	2,06666666666667	1,84	3,45454545454545	2	4	3,6	3,63636363636364
0	31	3	2	6,33333333333333	4,25	5,83333333333333	6,66666666666667	5,85714285714286	6,75	1,6	1,8	1,72	3,90909090909091	2	4	3,2	3,77272727272727
1	29	4	2	4,5	3	1,66666666666667	5,83333333333333	4,71428571428571	3,75	1,6	2,2	1,96	2,54545454545455	2,5	3,66666666666667	2,8	2,90909090909091
1	53		2	6	6,5	6	7	7	5,5	1,8	1,93333333333333	1,88	4	3,5	4	4	4
0		3	3	4,33333333333333	3,5	3,83333333333333	4,16666666666667	4,71428571428571	3,25	1,8	2,2	2,04	3,09090909090909	2,66666666666667	2,83333333333333	3,6	3,13636363636364
1	20	3	3	4,16666666666667	4	3,5	4,83333333333333	4	4,75	1,5	1,73333333333333	1,64	3,81818181818182	3	3,33333333333333	3	3,5
1	21	3	3	5	3,5	4,16666666666667	6	7	2,75	1,6	1,93333333333333	1,8	3,63636363636364	2	4	3,4	3,68181818181818
1	30	4	3	6,5	5	5,83333333333333	6,66666666666667	6,28571428571429	5,5	1,7	1,73333333333333	1,72	3,54545454545455	1,83333333333333	4	3,8	3,72727272727273
0	36	4	3	4	4	5,5	4,5	5	3	1,6	1,93333333333333	1,8	3,09090909090909	2,66666666666667	3,16666666666667	3	3,09090909090909
1		3	4	5,5	4	5,5	3	5,14285714285714	5	1,7	2,26666666666667	2,04	3	2	3,83333333333333	3,6	3,36363636363636
0	23	3	4	4,5	4	4,16666666666667	4,33333333333333	5,42857142857143	3,75	1,8	1,86666666666667	1,84	3	2,5	3,66666666666667	3,6	3,31818181818182
1	19	3	4	5,5	6,75	4	5,66666666666667	5,14285714285714	6,25	1,7	1,93333333333333	1,84	3,72727272727273	1,5	4	3,6	3,77272727272727
1	30	4	4	5,16666666666667	5,5	5,16666666666667	5,5	6,71428571428571	3	1,5	2,53333333333333	2,12	2,90909090909091	3,33333333333333	3,33333333333333	3,6	3,18181818181818
1	28	4	4	4,5	5,5	5,5	5	6,42857142857143	4	1,5	1,8	1,68	3,09090909090909	3	3,83333333333333	3,6	3,40909090909091
1	35	3	4	6,33333333333333	6	4,33333333333333	5,83333333333333	5,42857142857143	6	1,7	1,93333333333333	1,84	3,63636363636364	2	3,5	3,6	3,59090909090909
1	36	4	4	4,16666666666667	4,75	5,33333333333333	6,5	5,71428571428571	6,5	1,7	1,8	1,76	3,09090909090909	2,5	2,83333333333333	3,4	3,09090909090909
1	22	3	5	5,5	4	5,16666666666667	6,16666666666667	6,85714285714286	3,75	1,5	1,86666666666667	1,72	3,36363636363636	1,83333333333333	4	4	3,68181818181818
1	19	3	5	5,33333333333333	4,25	3,33333333333333	4,16666666666667	5,71428571428571	4	1,5	1,93333333333333	1,76	3,63636363636364	1,83333333333333	3,5	3,6	3,59090909090909
1	21	3	5	3,83333333333333	3,25	3,33333333333333	1,66666666666667	6	4	1,7	2,13333333333333	1,96	2,18181818181818	2,66666666666667	2,83333333333333	2,8	2,5
1	19	3	5	5,33333333333333	6	5,5	6,66666666666667	7	6,75	1,5	2,13333333333333	1,88	3,81818181818182	2,16666666666667	4	3,8	3,86363636363636
0	21	3	5	6,5	4,75	4,66666666666667	5,66666666666667	4,85714285714286	6	1,4	2	1,76	3,18181818181818	1,83333333333333	4	3,2	3,40909090909091
1	23	3	5	5,83333333333333	5,75	5,33333333333333	6,16666666666667	6	5	1,6	1,8	1,72	3,81818181818182	2	4	4	3,90909090909091
0	23	4	5	4,66666666666667	6,25	6	6,66666666666667	6,28571428571429	4,75	1,5	1,93333333333333	1,76	3,90909090909091	2,5	4	3,2	3,77272727272727
0	21	3	6	5,33333333333333	3,5	3,66666666666667	5,16666666666667	5,71428571428571	5	1,7	1,86666666666667	1,8	3,54545454545455	2,5	3,66666666666667	3	3,45454545454545
0	24	3	6	4,16666666666667	3,75	6	5,66666666666667	5,85714285714286	4,75	1,4	2	1,76	1,90909090909091	1,66666666666667	2,5	3,2	2,36363636363636
1	22	3	6	6,33333333333333	4,75	6	5,33333333333333	6,14285714285714	4,25	1,7	1,93333333333333	1,84	3,27272727272727	2,16666666666667	3,83333333333333	3,6	3,5
1	19	3	6	3,33333333333333	3,5	6,16666666666667	6,16666666666667	6	5,5	1,9	1,86666666666667	1,88	2,45454545454545	2	3,16666666666667	3	2,77272727272727
0	27	1	6	1,66666666666667	2,5	4	2,16666666666667	1,28571428571429	3,5	1,6	2,66666666666667	2,24	1,36363636363636	3,33333333333333	2,5	1,6	1,72727272727273
	33	3	6	5,5	6	4,83333333333333	6,83333333333333	6,71428571428571	6,25	1,6	1,93333333333333	1,8	3,63636363636364	1,5	4	3,6	3,72727272727273
0	41	4	6	4,83333333333333	4	6,33333333333333	6,5	6,28571428571429	5,5	1,4	1,8	1,64	3,72727272727273	2,33333333333333	3,83333333333333	3,8	3,77272727272727
0	23	3	7	4,66666666666667	6,25	4,5	3,33333333333333	5,42857142857143	4,75	1,6	2	1,84	2,63636363636364	2	3,83333333333333	3	3,04545454545455
1	38	3	7	4,83333333333333	2,75	6,5	3,33333333333333	6	4,25	1,9	2,4	2,2	3,90909090909091	2,5	3,33333333333333	3,8	3,72727272727273
1	38	4	7	4,83333333333333	4	6,5	6,5	6,85714285714286	4	1,5	1,93333333333333	1,76	3,72727272727273	2,5	4	4	3,86363636363636
1	50	4	7	4,66666666666667	4,75	6,5	4,33333333333333	5,85714285714286	5,5	1,6	1,8	1,72	3,54545454545455	2,5	4	3,4	3,63636363636364
1	35	4	8	3,83333333333333	4	4,66666666666667	3,33333333333333	4,85714285714286	5	1,8	2,4	2,16	2	2,83333333333333	2,66666666666667	2,4	2,27272727272727
1	44	1	10	5,66666666666667	6,5	7	6	4,85714285714286	7	1,7	2	1,88	3,45454545454545	1,33333333333333	3,5	3,4	3,45454545454545
1	56	3	10	7	5,5	5	6	7	7	1,5	2	1,8	4	3,33333333333333	4	3,6	3,90909090909091
0	31	3	15	5,5	4,25	6,5	6,16666666666667	6,57142857142857	3,75	1,5	1,93333333333333	1,76	3,09090909090909	2,5	3,16666666666667	3,8	3,27272727272727
1	20	3	0	5	5	5,33333333333333	4,66666666666667	5,28571428571429	5,75	2,1	1,4	1,68	3,18181818181818	2,16666666666667	4	3,6	3,5
0	26	4	0	5,5	5,25	4	4,16666666666667	4,85714285714286	4,5	1,8	1,73333333333333	1,76	3,36363636363636	1,83333333333333	3,66666666666667	3,6	3,5
0	20	3	2	4,66666666666667	5,75	5	5,33333333333333	6	3,75	1,7	1,66666666666667	1,68	3	2,16666666666667	3,16666666666667	4	3,27272727272727
1	21	3	2	5,16666666666667	4	4,33333333333333	4,66666666666667	5,71428571428571	4,25	1,8	1,73333333333333	1,76	3,45454545454545	2	3,83333333333333	3,2	3,5
1	20	3	2	4,33333333333333	3,5	4,16666666666667	5,83333333333333	5,28571428571429	5,25	1,8	1,6	1,68	3,81818181818182	2,5	3,5	3,6	3,68181818181818
1	21	3	2	4,5	4,5	4,5	5,16666666666667	5,57142857142857	5,75	2	1,73333333333333	1,84	3,90909090909091	2,16666666666667	3,83333333333333	3,6	3,81818181818182
0	27	3	2	6,16666666666667	5	4,66666666666667	4,5	6,14285714285714	4,75	2,1	1,73333333333333	1,88	4	2	3,83333333333333	4	3,95454545454545
1		3	3	3,5	5,5	5,5	6,16666666666667	6,28571428571429	4	2,2	1,4	1,72	3	2,66666666666667	4	4	3,5
1	23	3	3	4,16666666666667	5,25	5	5,5	6,57142857142857	5	1,9	1,73333333333333	1,8	3,54545454545455	2,5	4	4	3,77272727272727
1	20	3	3	5,66666666666667	5,5	5,33333333333333	6	6,14285714285714	5,5	1,9	1,6	1,72	4	2,66666666666667	4	3,8	3,95454545454545
1	20	3	3	5,66666666666667	3,75	6,16666666666667	6	6,14285714285714	4,75	1,7	1,66666666666667	1,68	3,18181818181818	1,66666666666667	3	3,4	3,18181818181818
0	23	3	3	5,66666666666667	5,75	4,83333333333333	5,66666666666667	5,57142857142857	5,75	1,8	1,66666666666667	1,72	3,81818181818182	3,16666666666667	4	3,4	3,77272727272727
1	20	3	3	4,83333333333333	4,5	5	6,16666666666667	5	6,25	1,8	1,66666666666667	1,72	3,63636363636364	2,66666666666667	3,5	3,6	3,59090909090909
0	43	4	4	5	4,5	3,66666666666667	5	4,14285714285714	4,25	1,9	1,53333333333333	1,68	3,18181818181818	2,33333333333333	3,33333333333333	3,2	3,22727272727273
0	20	1	5	5,83333333333333	5	5,66666666666667	3,66666666666667	5,71428571428571	4,5	1,8	1,66666666666667	1,72	3,63636363636364	2,33333333333333	3,83333333333333	3,4	3,63636363636364
1	35	4	6	5,5	5,5	3,83333333333333	4,5	5,42857142857143	6	2,3	1,66666666666667	1,92	2,81818181818182	2,5	3,66666666666667	3,2	3,13636363636364
0	22	3	7	4,16666666666667	4,25	4,83333333333333	5,16666666666667	5,14285714285714	5,25	2,1	1,46666666666667	1,72	3,45454545454545	2,83333333333333	3,5	3,2	3,40909090909091
1	27	3	8	4,5	4,25	4,5	5,5	5,85714285714286	4,75	2,1	1,6	1,8	3,27272727272727	1,83333333333333	4	4	3,63636363636364
0	22	3	10	3,5	3,75	3,66666666666667	3,5	4,71428571428571	3,75	2	1,66666666666667	1,8	2,36363636363636	2,5	2,66666666666667	2,8	2,54545454545455
1	25	3	0	2,33333333333333	3	3,16666666666667	3,83333333333333	4,14285714285714	5,5	2	2,2	2,12	2,63636363636364	3	3,16666666666667	2,6	2,77272727272727
1	23	3	0	2	3,75	4,33333333333333	5,16666666666667	6,71428571428571	6	2,2	2,06666666666667	2,12	2,45454545454545	2,83333333333333	3,83333333333333	3,8	3,13636363636364
1	20	3	0	6	5	5,5	3,83333333333333	4,85714285714286	6	1,9	1,86666666666667	1,88	3,63636363636364	2,33333333333333	3,83333333333333	2,8	3,5
0	28	4	0	5,16666666666667	5,5	4,83333333333333	4,5	6	2,75	2,1	2,33333333333333	2,24	3,54545454545455	2,66666666666667	3,83333333333333	3,4	3,59090909090909
1	40	4	0	3,83333333333333	3,75	6,83333333333333	6,33333333333333	7	6,75	1,9	1,73333333333333	1,8	3,45454545454545	1,66666666666667	4	4	3,72727272727273
0		3	1	5,16666666666667	4,75	5	5,33333333333333	5,57142857142857	4,75	1,9	2,06666666666667	2	3,18181818181818	2,16666666666667	3,33333333333333	3,8	3,36363636363636
1		3	1	4,16666666666667	3,5	3,66666666666667	5,5	5,71428571428571	5,75	2	2	2	3,27272727272727	2,16666666666667	3,83333333333333	3	3,36363636363636
0	24	3	1	4	4,5	3,33333333333333	2,5	4,28571428571429	4	2,1	2,33333333333333	2,24	3,27272727272727	2,66666666666667	3,83333333333333	2,6	3,27272727272727
0	23	3	1	4,83333333333333	4,25	6	4,33333333333333	4,85714285714286	4,5	2	1,86666666666667	1,92	3,09090909090909	2,33333333333333	3,66666666666667	2,8	3,18181818181818
0	23	3	1	3,83333333333333	3,5	3,83333333333333	4,5	4,42857142857143	3,75	2,3	1,93333333333333	2,08	3,09090909090909	3	3	3,2	3,09090909090909
1	19	3	1	5,16666666666667	6	6,5	6,5	6,28571428571429	5	2,1	1,86666666666667	1,96	3,54545454545455	1,5	3,83333333333333	3,4	3,59090909090909
1	22	3	1	1,66666666666667	3,5	6	4,66666666666667	5,14285714285714	3,5	2,2	2,46666666666667	2,36	2,45454545454545	2,5	3,66666666666667	3,4	3
1	20	3	1	2,83333333333333	2,75	5,83333333333333	4,33333333333333	4,71428571428571	4,75	2	2,2	2,12	3,09090909090909	2,5	3,66666666666667	3,2	3,27272727272727
1	24	3	1	3,5	4,5	4,66666666666667	4,83333333333333	5,57142857142857	4,25	1,9	2,06666666666667	2	2,90909090909091	2,5	4	3,4	3,31818181818182
1	22	3	1	5,16666666666667	5,25	5,83333333333333	6,16666666666667	6,42857142857143	4,25	1,6	1,8	1,72	3,54545454545455	2,16666666666667	3,83333333333333	4	3,72727272727273
1	19	3	1	4	5	4,83333333333333	3,33333333333333	3,71428571428571	3,25	1,9	1,86666666666667	1,88	2,18181818181818	2,5	3	2,2	2,40909090909091
1	22	3	1	3,66666666666667	3,75	2,5	4	5	4,75	2,2	2,73333333333333	2,52	2	2,66666666666667	2,83333333333333	3	2,45454545454545
1	19	3	1	3	2,5	4,16666666666667	4,16666666666667	6,71428571428571	4	1,8	2,66666666666667	2,32	3,18181818181818	2,83333333333333	3,66666666666667	4	3,5
1	22	2	2	4,33333333333333	2,5	4	6,5	5,42857142857143	5,25	1,9	1,93333333333333	1,92	3	2,16666666666667	3,5	3,6	3,27272727272727
0	20	3	2	2,66666666666667	1,75	4,33333333333333	5,66666666666667	5,57142857142857	3,5	2,1	2,6	2,4	2,54545454545455	3,5	1,83333333333333	3	2,45454545454545
1	20	3	2	2,83333333333333	2,75	4,5	4,16666666666667	5,28571428571429	3,75	2,7	2,13333333333333	2,36	2,27272727272727	2,83333333333333	3	3	2,63636363636364
1	19	3	2	2,5	2,25	3,66666666666667	3,33333333333333	5,14285714285714	3,5	2,2	2,13333333333333	2,16	2,81818181818182	2,66666666666667	3,5	2,6	2,95454545454545
1	21	3	2	3	2	5,66666666666667	5,83333333333333	6,14285714285714	3	2,3	2,53333333333333	2,44	2,45454545454545	3,16666666666667	2,83333333333333	3,2	2,72727272727273
1	21	3	2	5,66666666666667	3,75	6,5	5	6,71428571428571	4,75	1,8	1,86666666666667	1,84	3,90909090909091	2,16666666666667	3,83333333333333	4	3,90909090909091
1	19	3	2	4,16666666666667	5	4,83333333333333	3,5	5,28571428571429	5,5	2,1	1,8	1,92	2,18181818181818	1,83333333333333	3,83333333333333	2,4	2,68181818181818
1	21	3	2	4,16666666666667	4,5	5	3,33333333333333	5	4,75	2,2	1,8	1,96	3,63636363636364	2,16666666666667	3,33333333333333	2,4	3,27272727272727
1	31	3	2	4,33333333333333	5	4,16666666666667	6	5,57142857142857	4,25	1,9	1,73333333333333	1,8	3,90909090909091	2,83333333333333	3,83333333333333	3,2	3,72727272727273
1	32	4	2	3,83333333333333	4,75	4,5	5	5	6,5	1,7	1,93333333333333	1,84	3	2,66666666666667	3,66666666666667	3	3,18181818181818
0	28	4	2	3,66666666666667	3,5	4,66666666666667	6,5	6,85714285714286	3,75	2,1	1,93333333333333	2	3,36363636363636	2,5	3,33333333333333	4	3,5
0	34	3	2	5,66666666666667	4,5	5,66666666666667	5,16666666666667	5,42857142857143	6,75	2,1	1,86666666666667	1,96	3,09090909090909	2,33333333333333	4	3,4	3,40909090909091
0	34	3	2	6,83333333333333	6	5,83333333333333	6,66666666666667	6,71428571428571	6,5	1,7	1,86666666666667	1,8	4	1,33333333333333	4	4	4
1	37	4	2	4,16666666666667	5,75	4,83333333333333	6,66666666666667	6,85714285714286	4,5	1,6	1,8	1,72	3,54545454545455	2,66666666666667	4	3,8	3,72727272727273
1	59	1	2	5	7	6	6	6	7	2,1	2,66666666666667	2,44	2,90909090909091	2,66666666666667	3,33333333333333	3,8	3,22727272727273
1		3	3	3	4	5,16666666666667	5,5	5,28571428571429	6	2,2	2,06666666666667	2,12	2,90909090909091	2,83333333333333	3,33333333333333	3,6	3,18181818181818
1		4	3	2,5	4,5	4,5	5,16666666666667	6,28571428571429	5,5	2,5	2,4	2,44	3,27272727272727	2,83333333333333	4	3,4	3,5
0	18	3	3	6	4	4,5	4	2,71428571428571	5,25	2,3	2,4	2,36	3,63636363636364	1,5	2,66666666666667	1,6	2,90909090909091
0	20	3	3	4,66666666666667	4,75	4,66666666666667	3,5	4,71428571428571	6	1,9	2,46666666666667	2,24	2,27272727272727	2,66666666666667	3,16666666666667	2,2	2,5
1	20	3	3	3,5	3	5,16666666666667	4,16666666666667	4,14285714285714	3,5	2	2,46666666666667	2,28	3,27272727272727	3	3,16666666666667	3	3,18181818181818
1	21	3	3	4	4,5	4,16666666666667	7	5,85714285714286	4,75	2,1	1,93333333333333	2	3,36363636363636	2,5	3,83333333333333	3,6	3,54545454545455
1	20	3	3	4	3,5	5,83333333333333	3,16666666666667	7	4,5	2	2,2	2,12	2,63636363636364	3,33333333333333	2,66666666666667	3	2,72727272727273
1	24	3	3	3,66666666666667	4,5	4,5	2,83333333333333	3,42857142857143	3	2,1	2	2,04	2,45454545454545	2,66666666666667	3,16666666666667	2,4	2,63636363636364
1	20	3	3	5	5,25	3,83333333333333	3,5	6	3,5	2,1	2,26666666666667	2,2	3,36363636363636	2,66666666666667	3,5	3,2	3,36363636363636
1	21	3	3	4,66666666666667	4,75	6	4,66666666666667	5,42857142857143	4,5	1,8	1,86666666666667	1,84	3,63636363636364	2,16666666666667	3,33333333333333	3,4	3,5
1	24	4	3	4	2,75	5,33333333333333	4,33333333333333	5,42857142857143	3,25	2,3	2	2,12	3,36363636363636	2,66666666666667	3,5	3,4	3,40909090909091
1	28	3	3	4,5	6,25	6,16666666666667	7	6,71428571428571	7	1,7	2,26666666666667	2,04	3,72727272727273	2,16666666666667	4	4	3,86363636363636
1	35	4	3	3,83333333333333	3,75	5,16666666666667	2	6	5	1,6	1,8	1,72	3,27272727272727	2,66666666666667	3,66666666666667	3,4	3,40909090909091
0		3	4	4,83333333333333	2,5	3,66666666666667	4,83333333333333	4,42857142857143	5,5	1,7	2,53333333333333	2,2	3	3,66666666666667	3	2,6	2,90909090909091
1	18	2	4	5,33333333333333	4,5	6	6,16666666666667	5,71428571428571	6,75	2,1	2,13333333333333	2,12	3,45454545454545	2,5	3,66666666666667	3,2	3,45454545454545
0	23	3	4	4	5	5,33333333333333	5	4,57142857142857	4,5	1,9	2,13333333333333	2,04	2,63636363636364	2,33333333333333	3,66666666666667	3	3
1	21	3	4	4	4,5	6,16666666666667	2,66666666666667	5,28571428571429	4,5	2,2	2,26666666666667	2,24	3,09090909090909	3	3,5	2,8	3,13636363636364
1	18	3	4	5,16666666666667	5,25	6,16666666666667	4,66666666666667	6,28571428571429	6,5	1,9	1,8	1,84	3,63636363636364	2	4	3,4	3,68181818181818
1	21	3	4	5,66666666666667	6,25	6,16666666666667	6,83333333333333	6,85714285714286	5,75	2,1	2,46666666666667	2,32	4	2,5	4	4	4
1	20	3	4	6,83333333333333	5	4,66666666666667	5,5	5,28571428571429	4,25	2,1	2	2,04	3,90909090909091	2,33333333333333	4	3,6	3,86363636363636
1	27	2	4	5,66666666666667	6	6,83333333333333	6	6,71428571428571	5,25	2	1,8	1,88	3,90909090909091	1,66666666666667	4	3,6	3,86363636363636
1	30	3	4	6	6,75	4,16666666666667	5,83333333333333	6,71428571428571	6,25	2	1,73333333333333	1,84	3,54545454545455	2	3,83333333333333	3,4	3,59090909090909
1	26	3	4	4,5	3,75	5,16666666666667	4,83333333333333	5,85714285714286	4	2,3	2,53333333333333	2,44	3,27272727272727	2	3,33333333333333	3	3,22727272727273
1	35	4	4	3,33333333333333	3,5	3,33333333333333	3,33333333333333	4,28571428571429	3,75	2,2	2,6	2,44	3,54545454545455	2,83333333333333	3,66666666666667	2,4	3,31818181818182
	45		4	4,16666666666667	3,75	5,33333333333333	5	5,71428571428571	5,5	2,1	2,2	2,16	3,81818181818182	2,83333333333333	3,83333333333333	3,8	3,81818181818182
1		3	5	4,66666666666667	3	6,5	2,16666666666667	6,28571428571429	4	2	2,46666666666667	2,28	3,63636363636364	2,66666666666667	3,66666666666667	4	3,72727272727273
1		3	5	5,16666666666667	5,5	5,5	6,5	6,71428571428571	4,25	1,9	1,93333333333333	1,92	3,27272727272727	2,66666666666667	3,66666666666667	3,6	3,45454545454545
0	21	3	5	4,33333333333333	3	3,16666666666667	3	3,85714285714286	5	1,9	2,46666666666667	2,24	2,72727272727273	3	2,5	2	2,5
1	20	3	5	3	3,25	4	3,66666666666667	5,42857142857143	4,75	2,4	2,33333333333333	2,36	3,09090909090909	2,83333333333333	3,83333333333333	2,8	3,22727272727273
1	19	3	5	5,33333333333333	6,75	6	5	6,42857142857143	4	1,9	1,8	1,84	3,81818181818182	1	4	4	3,90909090909091
1	20	3	5	3,16666666666667	6	4,66666666666667	4,33333333333333	6,28571428571429	5	2,7	2,33333333333333	2,48	2,63636363636364	2,16666666666667	4	3,6	3,22727272727273
0	30	3	5	4,33333333333333	3,75	3	6,5	5,14285714285714	4	1,8	1,86666666666667	1,84	2,90909090909091	2,66666666666667	3,33333333333333	3,2	3,09090909090909
1	28	3	5	1,83333333333333	1	4,16666666666667	4,33333333333333	3,42857142857143	6,5	2,2	2,46666666666667	2,36	2,18181818181818	3,5	1,66666666666667	3	2,22727272727273
1	28	3	5	4,16666666666667	3,25	2,5	5,66666666666667	5,85714285714286	5	2,1	2	2,04	3,09090909090909	3,16666666666667	3,66666666666667	3,6	3,36363636363636
1	31	4	5	4,33333333333333	3,5	3,5	4,5	4,57142857142857	4,25	2,3	1,8	2	3,18181818181818	3	3,16666666666667	3	3,13636363636364
0	35	2	5	4,16666666666667	4,5	4,16666666666667	3,66666666666667	4,42857142857143	6	1,8	1,93333333333333	1,88	3,27272727272727	2,5	3,83333333333333	3,2	3,40909090909091
1	37	3	5	4,5	4,75	6,33333333333333	3,83333333333333	5,57142857142857	4,25	1,9	2,06666666666667	2	3,27272727272727	2,83333333333333	3,16666666666667	3,4	3,27272727272727
1	35	4	5	2,83333333333333	3,25	4,5	5,33333333333333	5,71428571428571	5,75	2,2	2,2	2,2	2,63636363636364	2,83333333333333	2,83333333333333	3,6	2,90909090909091
1		3	6	6,33333333333333	4,75	6,5	3,16666666666667	5,57142857142857	5,25	2,2	2,4	2,32	3,90909090909091	2,5	4	3,6	3,86363636363636
0	24	3	6	5,33333333333333	3	5,66666666666667	4,33333333333333	5,85714285714286	3,5	1,9	2,8	2,44	2,54545454545455	2,5	3,16666666666667	2,6	2,72727272727273
1	18	3	6	3,5	4,5	3,83333333333333	5,33333333333333	5,42857142857143	3,75	2,2	2,26666666666667	2,24	2,18181818181818	2,66666666666667	2,66666666666667	2,6	2,40909090909091
1	22	3	6	4,83333333333333	4,5	4,66666666666667	5,66666666666667	5,71428571428571	5	2,3	1,8	2	3,45454545454545	2	3,66666666666667	3,8	3,59090909090909
	28	4	6	5,83333333333333	6,5	6,66666666666667	5,83333333333333	6,85714285714286	4,5	1,9	2	1,96	4	2,66666666666667	4	3,6	3,90909090909091
1	26	4	6	3,16666666666667	3,25	3,66666666666667	3,16666666666667	4,42857142857143	4,5	2,4	2,66666666666667	2,56	3,36363636363636	3	2,83333333333333	2,6	3,04545454545455
1	26	4	6	3	4,25	4,83333333333333	2,83333333333333	5,85714285714286	5,25	2,7	2,13333333333333	2,36	2,81818181818182	3,16666666666667	3,66666666666667	2,4	2,95454545454545
1	21	3	7	4,16666666666667	4,25	4,33333333333333	4,5	5	3	2,6	2,4	2,48	3,27272727272727	2,5	3,16666666666667	3	3,18181818181818
1	29	4	7	5,5	5,25	4,33333333333333	5,5	4,57142857142857	4,25	2	1,86666666666667	1,92	3,63636363636364	3	4	2,8	3,54545454545455
0	21	3	8	4,83333333333333	2,75	3,33333333333333	4	3,28571428571429	4	2	2,26666666666667	2,16	2,36363636363636	2,33333333333333	3,33333333333333	1,6	2,45454545454545
1	33	4	8	4,5	3,75	4,83333333333333	3,16666666666667	5	4	1,8	2	1,92	3,09090909090909	2,83333333333333	3,83333333333333	3,2	3,31818181818182
1	58	3	10	5,66666666666667	4,75	4,83333333333333	4,83333333333333	5,28571428571429	5,75	1,7	1,8	1,76	3,81818181818182	2,16666666666667	3,83333333333333	3	3,63636363636364
1	27	3	14	5,33333333333333	6,25	3,16666666666667	5,33333333333333	5,57142857142857	5	1,9	2,2	2,08	3,45454545454545	2,5	4	3	3,5
